# Supplementary material for: 2-(1-Propyl-2,6-distyryl-1,4-dihydro­pyridin-4-yl­idene)malononitrile
Source: Acta Crystallogr Sect E Struct Rep Online. 2009 Nov 21;65(Pt 12):o3131. doi: 10.1107/S1600536809048892 (PMC2971777; doi:10.1107/S1600536809048892)
Supplement: Supplementary file 1 [file e-65-o3131-sup1.cif]

##############################################################################
###                                                                        ###
###        Electronic paper (Acta Crystallographica Section E)             ###
###                                                                        ###
##############################################################################
#                                                                            #
# This CIF contains the data in a paper accepted for publication in Acta     #
# Crystallographica Section E. It conforms to the requirements of Notes      #
# for Authors for Section E, and has been peer reviewed under the auspices   #
# of the IUCr Commission on Journals.                                        #
#                                                                            #
# Full details of the Crystallographic Information File format               #
# are given in the paper "The Crystallographic Information File (CIF):       #
# a New Standard Archive File for Crystallography" by S. R. Hall, F. H.      #
# Allen and I. D. Brown [Acta Cryst. (1991), A47, 655-685].                  #
#                                                                            #
# The current version of the core CIF dictionary is obtainable from          #
# ftp://ftp.iucr.org/pub/cif_core.dic. The current version number is 2.4.    #
#                                                                            #
# Software is freely available for graphical display of the structure(s) in  #
# this CIF.  For information consult the CIF home page http://www.iucr.org/  #
# cif/home.html                                                              #
#                                                                            #
# This file may be used for bona fide research purposes within the           #
# scientific community so long as proper attribution is given to the journal # 
# article from which it was obtained.                                        #
#                                                                            #
##############################################################################
                                             
data_global
_audit_creation_method     SHELXL-97
_journal_date_recd_electronic     2009-11-16
_journal_date_accepted     2009-11-17
_journal_name_full     'Acta Crystallographica, Section E'
_journal_year     2009
_journal_volume     65
_journal_issue     12
_journal_page_first     o3131
_journal_page_last     o3131
_journal_paper_category     QO
_journal_coeditor_code     NG2689
_publ_contact_author_name     'Dr. Hyung Jin Kim'
_publ_contact_author_address
; School of Applied Chemical Engineering,
  Center for Functional Nano Fine Chemicals,
  Chonnam National University,
  Gwangju 500-757,
  Republic of Korea
;
_publ_contact_author_email     hyungkim@chonnam.ac.kr
_publ_contact_author_fax     '82 62 530 1909'
_publ_contact_author_phone     '82 62 530 1893'
_publ_section_title
;
2-(1-Propyl-2,6-distyryl-1,4-dihydropyridin-4-ylidene)malononitrile
;
loop_
    _publ_author_name
    _publ_author_footnote
    _publ_author_address
    'Ha, Kwang' .
; School of Applied Chemical Engineering,
  Center for Functional Nano Fine Chemicals,
  Chonnam National University,
  Gwangju 500-757,
  Republic of Korea
;
    'Heo, Joon' .
; School of Applied Chemical Engineering,
  Center for Functional Nano Fine Chemicals,
  Chonnam National University,
  Gwangju 500-757,
  Republic of Korea
;
    'Kim, Hyung Jin' .
; School of Applied Chemical Engineering,
  Center for Functional Nano Fine Chemicals,
  Chonnam National University,
  Gwangju 500-757,
  Republic of Korea
;
data_I
_chemical_name_systematic
;
2-(1-Propyl-2,6-distyryl-1,4-dihydropyridin-4-ylidene)malononitrile
;
_chemical_name_common     ?
_chemical_formula_moiety     'C27 H23 N3'
_chemical_formula_sum     'C27 H23 N3'
_chemical_formula_structural     ?
_chemical_formula_analytical     ?
_chemical_formula_iupac     'C27 H23 N3'
_chemical_formula_weight     389.48
_chemical_melting_point     ?
_symmetry_cell_setting     Monoclinic
_symmetry_space_group_name_H-M     'P 21/c'
_symmetry_space_group_name_Hall     '-P 2ybc'
loop_
    _symmetry_equiv_pos_as_xyz
    'x, y, z'
    '-x, y+1/2, -z+1/2'
    '-x, -y, -z'
    'x, -y-1/2, z-1/2'
_cell_length_a     16.586(2)
_cell_length_b     17.827(2)
_cell_length_c     7.4543(9)
_cell_angle_alpha     90.00
_cell_angle_beta     99.790(3)
_cell_angle_gamma     90.00
_cell_volume     2171.9(5)
_cell_formula_units_Z     4
_cell_measurement_reflns_used     690
_cell_measurement_theta_min     2.49
_cell_measurement_theta_max     19.06
_cell_measurement_temperature     293(2)
_exptl_crystal_description     'stick'
_exptl_crystal_colour     'orange'
_exptl_crystal_size_max     0.20
_exptl_crystal_size_mid     0.20
_exptl_crystal_size_min     0.17
_exptl_crystal_density_diffrn     1.191
_exptl_crystal_density_meas     ?
_exptl_crystal_density_method     'not measured'
_exptl_crystal_F_000     824
_exptl_absorpt_coefficient_mu     0.071
_exptl_absorpt_correction_type     Multi-scan
_exptl_absorpt_process_details     '(SADABS; Bruker, 2000)'
_exptl_absorpt_correction_T_min     0.630085
_exptl_absorpt_correction_T_max     1.000000
_exptl_special_details
;
;
_diffrn_ambient_temperature     293(2)
_diffrn_radiation_type     MoK\a
_diffrn_radiation_wavelength     0.71073
_diffrn_radiation_source     'fine-focus sealed tube'
_diffrn_radiation_monochromator     graphite
_diffrn_measurement_device_type     'Bruker SMART 1000 CCD'
_diffrn_measurement_method     '\f and \w scans'
_diffrn_detector_area_resol_mean     ?
_diffrn_reflns_number     12600
_diffrn_reflns_av_R_equivalents     0.0332
_diffrn_reflns_av_sigmaI/netI     0.0408
_diffrn_reflns_theta_min     2.28
_diffrn_reflns_theta_max     26.40
_diffrn_reflns_theta_full     26.40
_diffrn_measured_fraction_theta_max     0.995
_diffrn_measured_fraction_theta_full     0.995
_diffrn_reflns_limit_h_min     -17
_diffrn_reflns_limit_h_max     20
_diffrn_reflns_limit_k_min     -22
_diffrn_reflns_limit_k_max     22
_diffrn_reflns_limit_l_min     -9
_diffrn_reflns_limit_l_max     9
_diffrn_standards_number     0
_diffrn_standards_interval_count     0
_diffrn_standards_interval_time     0
_diffrn_standards_decay_%     0
_refine_special_details
;
Refinement of <i>F</i>^2^ against ALL reflections. The weighted <i>R</i>-factor
<i>wR</i> and goodness of fit <i>S</i> are based on <i>F</i>^2^, conventional
<i>R</i>-factors <i>R</i> are based on <i>F</i>, with <i>F</i> set to zero for
negative <i>F</i>^2^. The threshold expression of <i>F</i>^2^ >
\s(<i>F</i>^2^) is used only for calculating <i>R</i>-factors(gt) <i>etc</i>.
and is not relevant to the choice of reflections for refinement.
<i>R</i>-factors based on <i>F</i>^2^ are statistically about twice as large
as those based on <i>F</i>, and <i>R</i>- factors based on ALL data will be
even larger.
;
_reflns_number_total     4433
_reflns_number_gt     2084
_reflns_threshold_expression     I>2sigma(I)
_refine_ls_structure_factor_coef     Fsqd
_refine_ls_matrix_type     full
_refine_ls_R_factor_all     0.1335
_refine_ls_R_factor_gt     0.0610
_refine_ls_wR_factor_gt     0.1534
_refine_ls_wR_factor_ref     0.2013
_refine_ls_goodness_of_fit_ref     1.012
_refine_ls_restrained_S_all     1.012
_refine_ls_number_reflns     4433
_refine_ls_number_parameters     272
_refine_ls_number_restraints     0
_refine_ls_hydrogen_treatment     constr
_refine_ls_weighting_scheme     calc
_refine_ls_weighting_details
         'calc w=1/[\s^2^(Fo^2^)+(0.0808P)^2^+0.1288P] where P=(Fo^2^+2Fc^2^)/3'
_atom_sites_solution_hydrogens     geom
_atom_sites_solution_primary     direct
_atom_sites_solution_secondary     difmap
_refine_ls_shift/su_max     0.000
_refine_ls_shift/su_mean     0.000
_refine_diff_density_max     0.135
_refine_diff_density_min     -0.156
_refine_ls_extinction_method     none
_refine_ls_extinction_coef     ?
loop_
    _atom_type_symbol
    _atom_type_description
    _atom_type_scat_dispersion_real
    _atom_type_scat_dispersion_imag
    _atom_type_scat_source
    'C' 'C' 0.0033 0.0016
                         'International Tables Vol C Tables 4.2.6.8 and 6.1.1.4'
    'H' 'H' 0.0000 0.0000
                         'International Tables Vol C Tables 4.2.6.8 and 6.1.1.4'
    'N' 'N' 0.0061 0.0033
                         'International Tables Vol C Tables 4.2.6.8 and 6.1.1.4'
_computing_data_collection     'SMART (Bruker, 2000)'
_computing_cell_refinement     'SAINT (Bruker, 2000)'
_computing_data_reduction     'SAINT (Bruker, 2000)'
_computing_structure_solution     'SHELXS97 (Sheldrick, 2008)'
_computing_structure_refinement     'SHELXL97 (Sheldrick, 2008)'
_computing_molecular_graphics
                              'ORTEP-3 (Farrugia, 1997) and PLATON (Spek, 2009)'
_computing_publication_material     'SHELXL97 (Sheldrick, 2008)'
loop_
    _atom_site_type_symbol
    _atom_site_label
    _atom_site_fract_x
    _atom_site_fract_y
    _atom_site_fract_z
    _atom_site_U_iso_or_equiv
    _atom_site_adp_type
    _atom_site_calc_flag
    _atom_site_refinement_flags
    _atom_site_occupancy
    _atom_site_disorder_assembly
    _atom_site_disorder_group
    N N1 0.35774(14) 0.08906(10) 0.2536(3) 0.0713(6) Uani d . 1 . .
    N N2 0.3616(3) 0.42152(17) 0.2101(5) 0.1696(17) Uani d . 1 . .
    N N3 0.1110(3) 0.3314(2) 0.1271(6) 0.186(2) Uani d . 1 . .
    C C1 0.4116(2) 0.14869(13) 0.2691(3) 0.0772(8) Uani d . 1 . .
    C C2 0.3815(2) 0.21977(15) 0.2438(4) 0.0889(9) Uani d . 1 . .
    H H2 0.4182 0.2596 0.2518 0.107 Uiso calc R 1 . .
    C C3 0.2971(3) 0.23522(16) 0.2060(4) 0.0938(10) Uani d . 1 . .
    C C4 0.2452(2) 0.17187(15) 0.1836(4) 0.0900(9) Uani d . 1 . .
    H H4 0.1889 0.1791 0.1539 0.108 Uiso calc R 1 . .
    C C5 0.27456(19) 0.10081(14) 0.2040(4) 0.0780(7) Uani d . 1 . .
    C C6 0.49940(19) 0.13383(15) 0.3018(4) 0.0803(8) Uani d . 1 . .
    H H6 0.5171 0.0897 0.2545 0.096 Uiso calc R 1 . .
    C C7 0.5559(2) 0.17842(14) 0.3937(4) 0.0843(8) Uani d . 1 . .
    H H7 0.5369 0.2203 0.4483 0.101 Uiso calc R 1 . .
    C C8 0.6446(2) 0.16912(15) 0.4189(4) 0.0828(8) Uani d . 1 . .
    C C9 0.6811(2) 0.10774(16) 0.3513(4) 0.0902(9) Uani d . 1 . .
    H H9 0.6487 0.0697 0.2918 0.108 Uiso calc R 1 . .
    C C10 0.7643(3) 0.1027(2) 0.3714(5) 0.1122(11) Uani d . 1 . .
    H H10 0.7879 0.0614 0.3243 0.135 Uiso calc R 1 . .
    C C11 0.8137(2) 0.1581(2) 0.4608(5) 0.1264(13) Uani d . 1 . .
    H H11 0.8703 0.1547 0.4722 0.152 Uiso calc R 1 . .
    C C12 0.7787(3) 0.2177(2) 0.5321(5) 0.1301(14) Uani d . 1 . .
    H H12 0.8116 0.2549 0.5942 0.156 Uiso calc R 1 . .
    C C13 0.6951(2) 0.22324(18) 0.5128(4) 0.1046(11) Uani d . 1 . .
    H H13 0.6720 0.2639 0.5635 0.125 Uiso calc R 1 . .
    C C14 0.2655(3) 0.30813(17) 0.1869(4) 0.1153(13) Uani d . 1 . .
    C C15 0.3178(3) 0.3705(2) 0.2000(5) 0.1326(16) Uani d . 1 . .
    C C16 0.1804(4) 0.3210(2) 0.1529(6) 0.143(2) Uani d . 1 . .
    C C17 0.22033(18) 0.03589(15) 0.1665(4) 0.0869(8) Uani d . 1 . .
    H H17 0.2284 -0.0049 0.2451 0.104 Uiso calc R 1 . .
    C C18 0.1602(2) 0.03298(17) 0.0248(5) 0.0929(9) Uani d . 1 . .
    H H18 0.1523 0.0759 -0.0471 0.111 Uiso calc R 1 . .
    C C19 0.1048(2) -0.0295(2) -0.0320(6) 0.1017(10) Uani d . 1 . .
    C C20 0.0541(2) -0.0257(2) -0.1978(6) 0.1274(13) Uani d . 1 . .
    H H20 0.0540 0.0172 -0.2686 0.153 Uiso calc R 1 . .
    C C21 0.0036(3) -0.0844(3) -0.2604(8) 0.166(2) Uani d . 1 . .
    H H21 -0.0296 -0.0811 -0.3740 0.199 Uiso calc R 1 . .
    C C22 0.0015(3) -0.1471(3) -0.1589(12) 0.167(3) Uani d . 1 . .
    H H22 -0.0327 -0.1867 -0.2026 0.200 Uiso calc R 1 . .
    C C23 0.0501(3) -0.1516(3) 0.0085(10) 0.171(2) Uani d . 1 . .
    H H23 0.0485 -0.1942 0.0800 0.206 Uiso calc R 1 . .
    C C24 0.1018(2) -0.0927(2) 0.0712(7) 0.1312(13) Uani d . 1 . .
    H H24 0.1348 -0.0960 0.1849 0.157 Uiso calc R 1 . .
    C C25 0.38929(15) 0.01206(12) 0.2886(3) 0.0690(7) Uani d . 1 . .
    H H25A 0.3520 -0.0159 0.3506 0.083 Uiso calc R 1 . .
    H H25B 0.4418 0.0142 0.3687 0.083 Uiso calc R 1 . .
    C C26 0.39921(16) -0.02907(13) 0.1163(3) 0.0744(7) Uani d . 1 . .
    H H26A 0.3472 -0.0299 0.0341 0.089 Uiso calc R 1 . .
    H H26B 0.4382 -0.0024 0.0565 0.089 Uiso calc R 1 . .
    C C27 0.4281(3) -0.10736(17) 0.1544(5) 0.1335(14) Uani d . 1 . .
    H H27A 0.4785 -0.1069 0.2395 0.200 Uiso calc R 1 . .
    H H27B 0.4368 -0.1307 0.0432 0.200 Uiso calc R 1 . .
    H H27C 0.3876 -0.1350 0.2049 0.200 Uiso calc R 1 . .
loop_
    _atom_site_aniso_label
    _atom_site_aniso_U_11
    _atom_site_aniso_U_22
    _atom_site_aniso_U_33
    _atom_site_aniso_U_12
    _atom_site_aniso_U_13
    _atom_site_aniso_U_23
    N1 0.0922(16) 0.0552(12) 0.0665(13) 0.0047(11) 0.0136(11) 0.0026(10)
    N2 0.326(5) 0.0653(18) 0.119(3) 0.013(3) 0.043(3) 0.0021(19)
    N3 0.238(5) 0.138(3) 0.175(4) 0.105(3) 0.018(3) 0.009(2)
    C1 0.118(2) 0.0539(15) 0.0615(16) -0.0031(15) 0.0220(15) -0.0006(12)
    C2 0.137(3) 0.0596(17) 0.0723(18) 0.0013(17) 0.0248(18) -0.0003(13)
    C3 0.164(3) 0.0635(18) 0.0571(16) 0.023(2) 0.0264(18) 0.0057(13)
    C4 0.123(2) 0.0749(19) 0.0732(18) 0.0276(17) 0.0181(16) 0.0061(14)
    C5 0.095(2) 0.0701(17) 0.0693(17) 0.0147(15) 0.0158(15) 0.0058(13)
    C6 0.109(2) 0.0616(16) 0.0746(17) -0.0105(16) 0.0265(16) -0.0036(14)
    C7 0.131(3) 0.0583(16) 0.0676(17) -0.0189(16) 0.0293(17) -0.0045(13)
    C8 0.117(3) 0.0737(18) 0.0625(16) -0.0325(17) 0.0299(16) -0.0055(13)
    C9 0.114(3) 0.083(2) 0.0746(19) -0.0237(17) 0.0218(18) -0.0060(15)
    C10 0.124(3) 0.122(3) 0.096(2) -0.021(2) 0.032(2) -0.010(2)
    C11 0.115(3) 0.159(4) 0.110(3) -0.042(3) 0.033(2) -0.014(3)
    C12 0.149(4) 0.143(4) 0.106(3) -0.068(3) 0.040(3) -0.028(2)
    C13 0.138(3) 0.095(2) 0.087(2) -0.047(2) 0.037(2) -0.0206(17)
    C14 0.202(4) 0.064(2) 0.079(2) 0.044(2) 0.021(2) 0.0034(16)
    C15 0.254(5) 0.062(2) 0.084(2) 0.039(3) 0.032(3) 0.0040(19)
    C16 0.237(6) 0.086(3) 0.103(3) 0.077(3) 0.021(4) 0.0076(19)
    C17 0.086(2) 0.0750(19) 0.101(2) 0.0131(15) 0.0182(18) 0.0124(16)
    C18 0.092(2) 0.088(2) 0.099(2) 0.0194(17) 0.0166(19) 0.0030(17)
    C19 0.080(2) 0.095(3) 0.131(3) 0.0138(18) 0.022(2) -0.020(2)
    C20 0.098(3) 0.147(4) 0.136(3) 0.009(2) 0.014(3) -0.037(3)
    C21 0.106(3) 0.189(5) 0.196(6) -0.006(4) 0.012(3) -0.087(5)
    C22 0.086(3) 0.123(4) 0.298(9) -0.004(3) 0.049(4) -0.076(5)
    C23 0.102(4) 0.111(4) 0.302(8) 0.000(3) 0.036(4) -0.021(4)
    C24 0.102(3) 0.099(3) 0.192(4) 0.001(2) 0.023(3) -0.001(3)
    C25 0.0808(17) 0.0565(14) 0.0680(16) -0.0001(11) 0.0082(13) 0.0074(12)
    C26 0.0885(18) 0.0652(15) 0.0711(16) -0.0002(13) 0.0181(14) 0.0013(12)
    C27 0.231(4) 0.079(2) 0.102(3) 0.049(2) 0.062(3) 0.0116(18)
_geom_special_details
;
All e.s.d.'s (except the e.s.d. in the dihedral angle between two l.s. planes)
are estimated using the full covariance matrix. The cell e.s.d.'s are taken
into account individually in the estimation of e.s.d.'s in distances, angles
and torsion angles; correlations between e.s.d.'s in cell parameters are only
used when they are defined by crystal symmetry. An approximate (isotropic)
treatment of cell e.s.d.'s is used for estimating e.s.d.'s involving l.s.
planes.
;
loop_
    _geom_bond_atom_site_label_1
    _geom_bond_atom_site_label_2
    _geom_bond_site_symmetry_2
    _geom_bond_distance
    _geom_bond_publ_flag
    N1 C1 . 1.381(3) ?
    N1 C5 . 1.382(3) ?
    N1 C25 . 1.476(3) ?
    N2 C15 . 1.160(5) ?
    N3 C16 . 1.148(6) ?
    C1 C2 . 1.363(4) ?
    C1 C6 . 1.459(4) ?
    C2 C3 . 1.408(4) ?
    C2 H2 . 0.9300 ?
    C3 C14 . 1.399(4) ?
    C3 C4 . 1.413(4) ?
    C4 C5 . 1.357(3) ?
    C4 H4 . 0.9300 ?
    C5 C17 . 1.463(4) ?
    C6 C7 . 1.327(4) ?
    C6 H6 . 0.9300 ?
    C7 C8 . 1.461(4) ?
    C7 H7 . 0.9300 ?
    C8 C9 . 1.386(4) ?
    C8 C13 . 1.387(4) ?
    C9 C10 . 1.364(4) ?
    C9 H9 . 0.9300 ?
    C10 C11 . 1.380(4) ?
    C10 H10 . 0.9300 ?
    C11 C12 . 1.362(5) ?
    C11 H11 . 0.9300 ?
    C12 C13 . 1.373(5) ?
    C12 H12 . 0.9300 ?
    C13 H13 . 0.9300 ?
    C14 C15 . 1.402(6) ?
    C14 C16 . 1.411(6) ?
    C17 C18 . 1.324(4) ?
    C17 H17 . 0.9300 ?
    C18 C19 . 1.460(4) ?
    C18 H18 . 0.9300 ?
    C19 C24 . 1.369(5) ?
    C19 C20 . 1.373(5) ?
    C20 C21 . 1.372(5) ?
    C20 H20 . 0.9300 ?
    C21 C22 . 1.353(7) ?
    C21 H21 . 0.9300 ?
    C22 C23 . 1.367(8) ?
    C22 H22 . 0.9300 ?
    C23 C24 . 1.386(6) ?
    C23 H23 . 0.9300 ?
    C24 H24 . 0.9300 ?
    C25 C26 . 1.512(3) ?
    C25 H25A . 0.9700 ?
    C25 H25B . 0.9700 ?
    C26 C27 . 1.487(3) ?
    C26 H26A . 0.9700 ?
    C26 H26B . 0.9700 ?
    C27 H27A . 0.9600 ?
    C27 H27B . 0.9600 ?
    C27 H27C . 0.9600 ?
loop_
    _geom_angle_atom_site_label_1
    _geom_angle_atom_site_label_2
    _geom_angle_atom_site_label_3
    _geom_angle_site_symmetry_1
    _geom_angle_site_symmetry_3
    _geom_angle
    _geom_angle_publ_flag
    C1 N1 C5 . . 120.5(2) ?
    C1 N1 C25 . . 119.7(2) ?
    C5 N1 C25 . . 119.7(2) ?
    C2 C1 N1 . . 119.1(3) ?
    C2 C1 C6 . . 121.6(3) ?
    N1 C1 C6 . . 119.2(2) ?
    C1 C2 C3 . . 122.6(3) ?
    C1 C2 H2 . . 118.7 ?
    C3 C2 H2 . . 118.7 ?
    C14 C3 C2 . . 123.0(4) ?
    C14 C3 C4 . . 121.4(4) ?
    C2 C3 C4 . . 115.6(3) ?
    C5 C4 C3 . . 122.2(3) ?
    C5 C4 H4 . . 118.9 ?
    C3 C4 H4 . . 118.9 ?
    C4 C5 N1 . . 119.7(3) ?
    C4 C5 C17 . . 121.3(3) ?
    N1 C5 C17 . . 119.0(2) ?
    C7 C6 C1 . . 125.1(3) ?
    C7 C6 H6 . . 117.5 ?
    C1 C6 H6 . . 117.5 ?
    C6 C7 C8 . . 127.3(3) ?
    C6 C7 H7 . . 116.4 ?
    C8 C7 H7 . . 116.4 ?
    C9 C8 C13 . . 118.0(3) ?
    C9 C8 C7 . . 122.4(3) ?
    C13 C8 C7 . . 119.6(3) ?
    C10 C9 C8 . . 120.5(3) ?
    C10 C9 H9 . . 119.7 ?
    C8 C9 H9 . . 119.7 ?
    C9 C10 C11 . . 120.8(4) ?
    C9 C10 H10 . . 119.6 ?
    C11 C10 H10 . . 119.6 ?
    C12 C11 C10 . . 119.3(4) ?
    C12 C11 H11 . . 120.3 ?
    C10 C11 H11 . . 120.3 ?
    C11 C12 C13 . . 120.3(3) ?
    C11 C12 H12 . . 119.9 ?
    C13 C12 H12 . . 119.9 ?
    C12 C13 C8 . . 121.0(3) ?
    C12 C13 H13 . . 119.5 ?
    C8 C13 H13 . . 119.5 ?
    C3 C14 C15 . . 120.9(4) ?
    C3 C14 C16 . . 121.0(4) ?
    C15 C14 C16 . . 118.1(3) ?
    N2 C15 C14 . . 179.2(5) ?
    N3 C16 C14 . . 179.3(5) ?
    C18 C17 C5 . . 122.6(3) ?
    C18 C17 H17 . . 118.7 ?
    C5 C17 H17 . . 118.7 ?
    C17 C18 C19 . . 127.8(3) ?
    C17 C18 H18 . . 116.1 ?
    C19 C18 H18 . . 116.1 ?
    C24 C19 C20 . . 118.1(4) ?
    C24 C19 C18 . . 123.1(4) ?
    C20 C19 C18 . . 118.8(4) ?
    C21 C20 C19 . . 120.9(5) ?
    C21 C20 H20 . . 119.5 ?
    C19 C20 H20 . . 119.5 ?
    C22 C21 C20 . . 120.7(6) ?
    C22 C21 H21 . . 119.6 ?
    C20 C21 H21 . . 119.6 ?
    C21 C22 C23 . . 119.5(5) ?
    C21 C22 H22 . . 120.2 ?
    C23 C22 H22 . . 120.2 ?
    C22 C23 C24 . . 119.8(6) ?
    C22 C23 H23 . . 120.1 ?
    C24 C23 H23 . . 120.1 ?
    C19 C24 C23 . . 120.9(5) ?
    C19 C24 H24 . . 119.5 ?
    C23 C24 H24 . . 119.5 ?
    N1 C25 C26 . . 112.79(19) ?
    N1 C25 H25A . . 109.0 ?
    C26 C25 H25A . . 109.0 ?
    N1 C25 H25B . . 109.0 ?
    C26 C25 H25B . . 109.0 ?
    H25A C25 H25B . . 107.8 ?
    C27 C26 C25 . . 111.8(2) ?
    C27 C26 H26A . . 109.3 ?
    C25 C26 H26A . . 109.3 ?
    C27 C26 H26B . . 109.3 ?
    C25 C26 H26B . . 109.3 ?
    H26A C26 H26B . . 107.9 ?
    C26 C27 H27A . . 109.5 ?
    C26 C27 H27B . . 109.5 ?
    H27A C27 H27B . . 109.5 ?
    C26 C27 H27C . . 109.5 ?
    H27A C27 H27C . . 109.5 ?
    H27B C27 H27C . . 109.5 ?
loop_
    _geom_torsion_atom_site_label_1
    _geom_torsion_atom_site_label_2
    _geom_torsion_atom_site_label_3
    _geom_torsion_atom_site_label_4
    _geom_torsion_site_symmetry_1
    _geom_torsion_site_symmetry_2
    _geom_torsion_site_symmetry_3
    _geom_torsion_site_symmetry_4
    _geom_torsion
    _geom_torsion_publ_flag
    C5 N1 C1 C2 . . . . 3.2(3) ?
    C25 N1 C1 C2 . . . . -177.3(2) ?
    C5 N1 C1 C6 . . . . -173.3(2) ?
    C25 N1 C1 C6 . . . . 6.2(3) ?
    N1 C1 C2 C3 . . . . 1.4(4) ?
    C6 C1 C2 C3 . . . . 177.8(2) ?
    C1 C2 C3 C14 . . . . 177.4(3) ?
    C1 C2 C3 C4 . . . . -4.1(4) ?
    C14 C3 C4 C5 . . . . -179.1(3) ?
    C2 C3 C4 C5 . . . . 2.4(4) ?
    C3 C4 C5 N1 . . . . 2.0(4) ?
    C3 C4 C5 C17 . . . . -175.2(3) ?
    C1 N1 C5 C4 . . . . -4.9(4) ?
    C25 N1 C5 C4 . . . . 175.7(2) ?
    C1 N1 C5 C17 . . . . 172.3(2) ?
    C25 N1 C5 C17 . . . . -7.1(3) ?
    C2 C1 C6 C7 . . . . 34.3(4) ?
    N1 C1 C6 C7 . . . . -149.3(2) ?
    C1 C6 C7 C8 . . . . -175.1(2) ?
    C6 C7 C8 C9 . . . . -2.6(4) ?
    C6 C7 C8 C13 . . . . 177.1(3) ?
    C13 C8 C9 C10 . . . . -2.4(4) ?
    C7 C8 C9 C10 . . . . 177.3(3) ?
    C8 C9 C10 C11 . . . . 0.6(5) ?
    C9 C10 C11 C12 . . . . 1.1(6) ?
    C10 C11 C12 C13 . . . . -1.0(6) ?
    C11 C12 C13 C8 . . . . -0.8(5) ?
    C9 C8 C13 C12 . . . . 2.5(4) ?
    C7 C8 C13 C12 . . . . -177.2(3) ?
    C2 C3 C14 C15 . . . . 1.7(4) ?
    C4 C3 C14 C15 . . . . -176.7(3) ?
    C2 C3 C14 C16 . . . . -178.6(3) ?
    C4 C3 C14 C16 . . . . 3.0(4) ?
    C4 C5 C17 C18 . . . . 41.4(4) ?
    N1 C5 C17 C18 . . . . -135.8(3) ?
    C5 C17 C18 C19 . . . . 176.8(3) ?
    C17 C18 C19 C24 . . . . 8.4(5) ?
    C17 C18 C19 C20 . . . . -170.6(3) ?
    C24 C19 C20 C21 . . . . -1.8(5) ?
    C18 C19 C20 C21 . . . . 177.2(3) ?
    C19 C20 C21 C22 . . . . 1.1(7) ?
    C20 C21 C22 C23 . . . . 0.4(8) ?
    C21 C22 C23 C24 . . . . -1.0(8) ?
    C20 C19 C24 C23 . . . . 1.2(5) ?
    C18 C19 C24 C23 . . . . -177.8(3) ?
    C22 C23 C24 C19 . . . . 0.2(7) ?
    C1 N1 C25 C26 . . . . -96.4(3) ?
    C5 N1 C25 C26 . . . . 83.0(3) ?
    N1 C25 C26 C27 . . . . -177.9(3) ?
