# Supplementary material for: 2-(1-Propyl-2,6-distyryl-1,4-dihydro­pyridin-4-yl­idene)malononitrile
Source: Acta Crystallogr Sect E Struct Rep Online. 2009 Nov 21;65(Pt 12):o3131. doi: 10.1107/S1600536809048892 (PMC2971777; doi:10.1107/S1600536809048892)
Supplement: Supplementary file 2 [file e-65-o3131-Isup2.hkl]

# 
# h,k,l, Fc-squared, Fo-squared, sigma(Fo-squared) and status flag 
# 
data_I
_shelx_title ' pyben2' 
_shelx_refln_list_code          4 
_shelx_F_calc_maximum      247.08 
_exptl_crystal_F_000       824.00 
_reflns_d_resolution_high  0.7992 
 
loop_ 
 _symmetry_equiv_pos_as_xyz 
 'x, y, z' 
 '-x, y+1/2, -z+1/2' 
 '-x, -y, -z' 
 'x, -y-1/2, z-1/2' 
 
_cell_length_a    16.5855 
_cell_length_b    17.8269 
_cell_length_c     7.4543 
_cell_angle_alpha  90.000 
_cell_angle_beta   99.790 
_cell_angle_gamma  90.000 
 
_shelx_F_squared_multiplier     1.000 
 
loop_ 
 _refln_index_h 
 _refln_index_k 
 _refln_index_l 
 _refln_F_squared_calc 
 _refln_F_squared_meas 
 _refln_F_squared_sigma 
 _refln_observed_status 
   2   0   0     3509.85     3509.17     29.64 o 
   3   0   0     6510.81     6466.97     41.35 o 
   4   0   0      417.88      432.78      9.05 o 
   5   0   0     2078.25     1966.51     34.49 o 
   6   0   0       44.45       34.87      3.76 o 
   7   0   0      136.67      160.09      7.22 o 
   8   0   0      411.82      417.58     22.60 o 
   9   0   0       28.24       22.80      3.77 o 
  10   0   0      208.66      201.63      9.97 o 
  11   0   0        0.13        3.89      2.01 o 
  12   0   0       13.99       15.09      6.86 o 
  13   0   0        8.12       16.68      7.20 o 
  14   0   0        0.28        3.06      4.71 o 
  15   0   0        8.39        3.74      4.42 o 
  16   0   0        0.25        3.23      4.20 o 
  17   0   0       10.17        4.65      5.73 o 
  18   0   0       29.14       52.58     13.16 o 
  19   0   0        4.56        1.99      4.82 o 
  20   0   0        7.15        6.07      4.99 o 
   2   1   0      793.29      739.39      6.54 o 
   3   1   0     1107.55     1086.31     10.31 o 
   4   1   0      143.76      150.75      3.91 o 
   5   1   0      576.29      593.92      8.46 o 
   6   1   0       64.12       80.61      3.66 o 
   7   1   0     1575.78     1696.16     16.98 o 
   8   1   0      669.51      810.77     12.29 o 
   9   1   0       55.64       61.43      4.14 o 
  10   1   0      196.21      218.18      7.13 o 
  11   1   0        0.04        0.32      1.76 o 
  12   1   0        0.60        0.84      2.64 o 
  13   1   0        1.58       -0.28      2.52 o 
  14   1   0        1.37       -1.48      3.43 o 
  15   1   0        9.89       12.30      8.96 o 
  16   1   0        0.67        1.95      3.59 o 
  17   1   0        0.07       -0.32      3.31 o 
  18   1   0        0.00        1.91      3.53 o 
  19   1   0        0.08        4.29      3.61 o 
  20   1   0        0.01       -2.88      3.66 o 
   0   2   0       22.85       12.77      1.39 o 
   1   2   0      730.82      625.44      7.13 o 
   2   2   0     3552.81     3252.32     16.21 o 
   3   2   0        6.38        6.44      1.01 o 
   4   2   0     3186.29     3355.60     20.21 o 
   5   2   0      612.89      565.96      8.45 o 
   6   2   0      106.66      106.26      4.25 o 
   7   2   0      251.68      300.46      7.14 o 
   8   2   0      279.22      279.68      7.35 o 
   9   2   0        2.05        3.10      1.38 o 
  10   2   0        0.02        0.63      1.98 o 
  11   2   0       13.58       17.68      3.25 o 
  12   2   0        2.75        1.90      1.85 o 
  13   2   0        3.89        6.69      3.86 o 
  14   2   0        4.27       -0.30      6.24 o 
  15   2   0        0.17        4.68      3.43 o 
  16   2   0       20.18       15.18      5.14 o 
  17   2   0        0.00        6.49      3.46 o 
  18   2   0       14.76       18.63      5.76 o 
  19   2   0        1.07       -3.67      3.67 o 
  20   2   0        0.58        0.62      3.71 o 
   1   3   0       34.62       35.37      1.89 o 
   2   3   0     1433.92     1461.70     10.50 o 
   3   3   0     2413.57     2316.54     14.39 o 
   4   3   0       83.28       86.83      3.08 o 
   5   3   0     1108.70     1196.62     10.85 o 
   6   3   0      254.07      291.34      5.62 o 
   7   3   0      259.73      254.51      8.59 o 
   8   3   0        7.29        4.63      1.40 o 
   9   3   0      150.51      150.04      6.30 o 
  10   3   0       31.08       31.85      3.43 o 
  11   3   0       27.20       27.66      4.17 o 
  12   3   0        2.93       -1.37      1.57 o 
  13   3   0       82.85       98.84     11.85 o 
  14   3   0        0.01       -2.15      2.52 o 
  15   3   0       31.83       31.61      6.92 o 
  16   3   0        0.19       -3.60      3.60 o 
  17   3   0        0.00       -5.58      5.79 o 
  18   3   0        0.12        2.98      4.03 o 
  19   3   0        0.18       -0.10      3.15 o 
  20   3   0        0.30        1.19      3.88 o 
   0   4   0     6480.19     6462.96     33.89 o 
   1   4   0       75.57       46.93      2.46 o 
   2   4   0      998.31     1025.47     11.08 o 
   3   4   0      160.02      151.97      3.91 o 
   4   4   0     1058.81      987.57     10.47 o 
   5   4   0      199.84      158.20      4.42 o 
   6   4   0      984.51     1026.46     11.91 o 
   7   4   0       29.65       33.35      2.37 o 
   8   4   0      105.04      104.88      4.02 o 
   9   4   0      199.53      209.65      5.75 o 
  10   4   0        7.08        8.29      1.50 o 
  11   4   0       65.63       73.53      6.99 o 
  12   4   0      156.94      142.92      9.64 o 
  13   4   0      109.31      117.85     12.62 o 
  14   4   0       33.39       37.60      7.38 o 
  15   4   0        0.08        4.99      3.35 o 
  16   4   0       10.83        5.30      3.89 o 
  17   4   0        3.82        2.53      3.35 o 
  18   4   0        1.90        1.65      3.75 o 
  19   4   0        0.07        0.13      3.48 o 
  20   4   0        0.00        0.66      4.23 o 
   1   5   0        6.43        6.76      1.34 o 
   2   5   0      742.79      863.95     11.16 o 
   3   5   0       34.94       37.77      2.55 o 
   4   5   0      220.15      213.13      5.19 o 
   5   5   0      374.58      368.05      7.04 o 
   6   5   0      691.33      683.91     10.12 o 
   7   5   0      656.79      770.47     11.19 o 
   8   5   0       11.00       10.72      1.64 o 
   9   5   0      128.14      125.52      5.26 o 
  10   5   0       92.04       79.35      4.71 o 
  11   5   0       39.09       44.79      5.30 o 
  12   5   0        6.52        5.45      2.28 o 
  13   5   0       57.83       40.56      5.79 o 
  14   5   0        9.45        7.97      3.80 o 
  15   5   0        0.99       -2.66      2.66 o 
  16   5   0        0.26        2.96      3.12 o 
  17   5   0        0.00       -3.10      3.10 o 
  18   5   0        0.15       -4.44      7.06 o 
  19   5   0        1.09        0.33      4.07 o 
   0   6   0     1437.51     1334.58     23.46 o 
   1   6   0      763.95      793.13     10.38 o 
   2   6   0      983.92      957.23     12.72 o 
   3   6   0     2555.24     2747.86     19.66 o 
   4   6   0       23.97       21.17      2.17 o 
   5   6   0     1148.38     1327.10     14.32 o 
   6   6   0      374.83      420.46      8.29 o 
   7   6   0        0.00       -1.01      1.01 o 
   8   6   0       34.28       39.54      3.24 o 
   9   6   0      130.70      141.78      5.75 o 
  10   6   0        0.30       -0.40      1.07 o 
  11   6   0       16.65       23.52      3.50 o 
  12   6   0        0.00       -1.39      1.73 o 
  13   6   0        8.85        6.32      2.99 o 
  14   6   0        7.94        4.28      3.37 o 
  15   6   0        9.51        9.90      4.19 o 
  16   6   0        1.82        1.94      4.79 o 
  17   6   0        0.07       -2.76      3.19 o 
  18   6   0        2.72        3.79      7.52 o 
  19   6   0        0.42       -3.74      3.74 o 
   1   7   0      645.83      654.35     10.14 o 
   2   7   0     2538.11     2743.78     21.66 o 
   3   7   0     1463.89     1482.09     17.43 o 
   4   7   0     1088.23     1185.55     13.79 o 
   5   7   0      184.08      188.20      5.66 o 
   6   7   0       97.45       87.89      4.53 o 
   7   7   0       65.77       59.10      4.03 o 
   8   7   0       14.24       11.79      1.96 o 
   9   7   0        4.22        4.59      1.50 o 
  10   7   0      134.94      127.66      7.44 o 
  11   7   0       14.89       11.36      2.64 o 
  12   7   0      121.85      131.29      8.30 o 
  13   7   0       81.33       90.67      8.64 o 
  14   7   0       41.26       59.27      9.34 o 
  15   7   0        0.26        0.72      2.77 o 
  16   7   0        0.22        1.56      4.62 o 
  17   7   0        0.13       -1.61      3.40 o 
  18   7   0        0.78       -1.89      7.91 o 
  19   7   0        1.57       10.09     10.72 o 
   0   8   0       74.42       74.04      7.23 o 
   1   8   0      747.55      869.33     12.52 o 
   2   8   0      221.70      203.24      6.21 o 
   3   8   0      348.43      306.30      8.41 o 
   4   8   0        0.37        0.80      0.96 o 
   5   8   0      173.50      180.56      5.87 o 
   6   8   0       40.04       36.21      3.27 o 
   7   8   0       56.73       56.50      4.11 o 
   8   8   0       12.90       15.05      2.28 o 
   9   8   0       39.94       42.61      3.79 o 
  10   8   0      114.15       98.65      8.37 o 
  11   8   0      206.45      205.69      9.43 o 
  12   8   0        7.11        6.56      2.07 o 
  13   8   0        5.38       -0.28      1.83 o 
  14   8   0        1.65        1.84      2.67 o 
  15   8   0        1.42        4.42      4.14 o 
  16   8   0        1.20        1.89      3.61 o 
  17   8   0        0.39       -3.10      3.10 o 
  18   8   0        2.43        3.51      3.86 o 
  19   8   0        0.13        2.12      7.54 o 
   1   9   0       94.61       97.74      5.10 o 
   2   9   0       11.24       13.92      2.26 o 
   3   9   0       86.40       84.61      5.46 o 
   4   9   0      735.92      748.40     12.03 o 
   5   9   0       40.05       41.63      3.56 o 
   6   9   0      244.80      245.48      7.29 o 
   7   9   0       50.49       58.04      4.32 o 
   8   9   0        3.51        2.50      1.27 o 
   9   9   0       97.69      103.17      5.84 o 
  10   9   0       95.51       99.84      7.11 o 
  11   9   0       39.33       42.06      5.00 o 
  12   9   0       50.35       49.31      6.19 o 
  13   9   0        7.65       15.63      3.50 o 
  14   9   0       35.22       31.25      4.74 o 
  15   9   0        7.24        8.73      5.90 o 
  16   9   0        1.19        3.13      3.32 o 
  17   9   0        0.01        1.85      3.71 o 
  18   9   0        0.46       -1.64      5.90 o 
   0  10   0      182.12      201.09     11.88 o 
   1  10   0      256.40      251.97     10.13 o 
   2  10   0      196.65      224.23      7.25 o 
   3  10   0      116.98      137.48      7.05 o 
   4  10   0        9.16       10.28      1.85 o 
   5  10   0       60.92       65.58      4.50 o 
   6  10   0      129.48      126.37      6.01 o 
   7  10   0        0.21        1.67      1.50 o 
   8  10   0       46.46       63.00      4.69 o 
   9  10   0        0.67        0.38      1.29 o 
  10  10   0       17.49       15.84      2.86 o 
  11  10   0       83.18       92.63      7.06 o 
  12  10   0       21.70       25.74      5.71 o 
  13  10   0        0.46        1.60      2.72 o 
  14  10   0        0.14        0.34      2.62 o 
  15  10   0        0.10        1.30      3.86 o 
  16  10   0        0.01        5.16      5.90 o 
  17  10   0        4.55        8.85      6.24 o 
  18  10   0        0.13       -4.59      5.90 o 
   1  11   0       72.42       75.71      6.40 o 
   2  11   0       44.82       40.24      4.33 o 
   3  11   0      121.75      117.71      7.00 o 
   4  11   0        0.07       -0.36      1.29 o 
   5  11   0       24.63       32.74      3.47 o 
   6  11   0       45.10       43.28      3.98 o 
   7  11   0       54.97       49.05      4.29 o 
   8  11   0       14.54       12.26      2.18 o 
   9  11   0       52.36       66.76      7.06 o 
  10  11   0       73.69       76.85      8.83 o 
  11  11   0       12.80        9.58      2.93 o 
  12  11   0        6.45        8.08      3.36 o 
  13  11   0        9.18       15.13      3.72 o 
  14  11   0        1.08        0.16      2.20 o 
  15  11   0        1.00       -0.96      3.97 o 
  16  11   0        3.26        7.71      5.45 o 
  17  11   0        0.17        9.59      8.05 o 
   0  12   0      255.16      277.19     14.97 o 
   1  12   0        2.59        3.54      2.24 o 
   2  12   0        0.04        0.89      2.18 o 
   3  12   0      130.27      128.68      7.55 o 
   4  12   0      128.47      137.94      6.34 o 
   5  12   0       22.11       18.59      2.65 o 
   6  12   0        0.17       -0.03      1.29 o 
   7  12   0        4.44        4.94      1.78 o 
   8  12   0        8.19        6.79      2.04 o 
   9  12   0       38.32       37.13      5.41 o 
  10  12   0       28.66       31.50      4.79 o 
  11  12   0       59.71       49.39      6.34 o 
  12  12   0        2.29        4.32      2.33 o 
  13  12   0        8.94        9.93      3.41 o 
  14  12   0        0.01       -0.07      2.69 o 
  15  12   0        0.29        5.96      6.13 o 
  16  12   0        3.49       12.14      6.35 o 
  17  12   0        1.09       -1.08      7.77 o 
   1  13   0       13.01       12.82      3.25 o 
   2  13   0       59.08       55.57      6.87 o 
   3  13   0      293.74      288.78     10.58 o 
   4  13   0        3.92        0.75      1.63 o 
   5  13   0        5.31        4.60      2.24 o 
   6  13   0        7.62       10.34      2.65 o 
   7  13   0        0.83        2.27      1.81 o 
   8  13   0       12.36       11.42      2.81 o 
   9  13   0        5.97        2.47      2.01 o 
  10  13   0       27.71       24.62      5.16 o 
  11  13   0        1.56        0.02      3.55 o 
  12  13   0        0.02       -2.34      2.34 o 
  13  13   0        2.21        1.58      3.12 o 
  14  13   0        0.04        3.18      3.29 o 
  15  13   0        1.92        6.61      3.67 o 
  16  13   0        0.64       -4.25      6.47 o 
   0  14   0      193.49      176.90     14.80 o 
   1  14   0       15.05       10.90      2.95 o 
   2  14   0      145.25      168.41     11.50 o 
   3  14   0       58.81       68.02      6.21 o 
   4  14   0        2.08        0.48      1.63 o 
   5  14   0       15.41       21.97      3.72 o 
   6  14   0       44.79       43.81      5.12 o 
   7  14   0        6.32        3.87      1.99 o 
   8  14   0       23.74       23.66      3.61 o 
   9  14   0       21.79       30.82      4.97 o 
  10  14   0       13.80       13.25      3.06 o 
  11  14   0       11.07        9.61      3.33 o 
  12  14   0        0.62        0.87      2.55 o 
  13  14   0        0.42       -2.29      2.57 o 
  14  14   0        2.93        4.74      3.37 o 
  15  14   0        1.59        2.30      5.96 o 
   1  15   0        3.84        4.11      2.79 o 
   2  15   0      455.41      515.51     18.44 o 
   3  15   0      230.81      208.41     13.00 o 
   4  15   0       72.46       71.00      8.07 o 
   5  15   0       35.69       41.70      6.36 o 
   6  15   0       36.29       35.48      5.46 o 
   7  15   0       25.56       27.86      4.01 o 
   8  15   0        0.04        1.77      2.16 o 
   9  15   0       15.41       10.77      3.08 o 
  10  15   0        0.01       -2.09      2.09 o 
  11  15   0        0.14       -2.40      2.40 o 
  12  15   0        0.41       -1.15      2.63 o 
  13  15   0        1.21       -2.83      2.88 o 
  14  15   0        0.00       -1.55      2.96 o 
  15  15   0        0.06       -1.38      3.87 o 
   0  16   0      255.67      243.26     18.28 o 
   1  16   0        6.28        2.68      2.84 o 
   2  16   0        6.34        8.08      3.40 o 
   3  16   0       10.16        9.29      3.22 o 
   4  16   0       48.24       55.15      7.48 o 
   5  16   0       44.36       50.77      6.79 o 
   6  16   0       19.62       20.27      4.38 o 
   7  16   0        4.05        8.87      2.80 o 
   8  16   0        7.55        7.90      4.21 o 
   9  16   0        3.34       -0.90      7.09 o 
  10  16   0        3.00       -0.57      4.08 o 
  11  16   0        1.31        0.91      4.08 o 
  12  16   0        3.37        7.54      4.08 o 
  13  16   0        0.09        2.33      3.49 o 
  14  16   0        0.86       -3.50      3.50 o 
   1  17   0       42.95       38.64      6.19 o 
   2  17   0       37.32       39.42      6.46 o 
   3  17   0        2.52        0.65      2.21 o 
   4  17   0       25.83       28.97      5.28 o 
   5  17   0        4.96        4.32      5.25 o 
   6  17   0        3.09       -0.99      2.32 o 
   7  17   0       10.41        2.08      2.65 o 
   8  17   0        0.17       -1.02      3.12 o 
   9  17   0        5.58        2.42     12.17 o 
  10  17   0        1.24        7.83      7.20 o 
  11  17   0        1.00        1.42      5.22 o 
  12  17   0        0.64       11.57      6.07 o 
  13  17   0        1.34        2.50      4.54 o 
   0  18   0       14.87       19.23      8.62 o 
   1  18   0        0.71        0.06      2.58 o 
   2  18   0       10.55       12.23      3.84 o 
   3  18   0        3.95        2.76      3.12 o 
   4  18   0        0.67       -2.44      2.44 o 
   5  18   0        1.73        0.88      2.73 o 
   6  18   0        4.43        9.80      3.34 o 
   7  18   0        0.31        0.57      5.50 o 
   8  18   0        5.40        2.75      4.41 o 
   9  18   0        5.63        1.76      7.54 o 
  10  18   0        0.10       -4.88      4.88 o 
  11  18   0        0.00       -5.50      5.50 o 
  12  18   0        2.31        4.20      5.28 o 
   1  19   0        9.02        9.89      4.12 o 
   2  19   0       12.22       11.69      3.69 o 
   3  19   0        3.12        8.02      3.23 o 
   4  19   0        0.39        1.96      2.32 o 
   5  19   0        0.03        0.63      3.33 o 
   6  19   0        1.71       -1.67      3.30 o 
   7  19   0        5.07       11.54      5.38 o 
   8  19   0        0.10       -0.53      4.42 o 
   9  19   0        1.76        6.07      6.92 o 
  10  19   0        1.68       -0.23      6.35 o 
   0  20   0       28.10       37.95      9.98 o 
   1  20   0        8.97       11.81      5.08 o 
   2  20   0        0.35        0.54      2.99 o 
   3  20   0        0.64        6.86      2.80 o 
   4  20   0       10.10        7.21      3.07 o 
   5  20   0        0.09       -1.37      3.12 o 
   6  20   0        4.00        1.44      4.40 o 
   7  20   0        5.58        1.80      4.55 o 
   8  20   0        0.12       -0.09      4.59 o 
   9  20   0        0.02       -2.27      5.90 o 
   1  21   0        9.95       21.65      5.38 o 
   2  21   0        0.42       -3.05      3.05 o 
   3  21   0       11.55       10.27      4.02 o 
   4  21   0        6.26       10.13      5.67 o 
   5  21   0        5.83        6.05      3.32 o 
   6  21   0        0.88       -2.17      4.96 o 
   0  22   0       15.13       30.69      8.57 o 
   1  22   0        4.38        0.91      3.47 o 
   2  22   0        0.24        5.64      3.55 o 
   3  22   0        0.00       -4.59      4.59 o 
 -20   1   1        1.15       10.89      4.20 o 
 -19   1   1        6.29        7.69      4.89 o 
 -18   1   1       10.50       11.19      4.18 o 
 -17   1   1        3.82       -3.01      3.01 o 
 -16   1   1        7.57        5.66      6.38 o 
 -15   1   1        6.30       -1.96      3.20 o 
 -14   1   1        3.57        4.43      3.17 o 
 -13   1   1        0.01       -1.54      1.54 o 
 -12   1   1        3.69        3.61      1.78 o 
 -11   1   1       39.30       37.94      3.93 o 
 -10   1   1        4.76        3.49      1.59 o 
  -9   1   1       14.50       13.92      2.43 o 
  -8   1   1      268.64      328.26      8.58 o 
  -7   1   1      900.74      901.73     13.31 o 
  -6   1   1      157.61      145.92      5.09 o 
  -5   1   1       23.37       28.86      2.73 o 
  -4   1   1     6741.46     6427.04     31.46 o 
  -3   1   1        3.26        4.04      0.89 o 
  -2   1   1      189.20      126.90      3.09 o 
  -1   1   1     6173.31     5754.02     28.52 o 
   0   1   1     1109.08     1013.12      9.55 o 
   1   1   1     1031.10     1036.04      9.33 o 
   2   1   1     7778.97     7511.78     49.90 o 
   3   1   1     1185.58     1058.84     12.05 o 
   4   1   1      880.12      854.45     11.55 o 
   5   1   1       54.43       61.66      3.69 o 
   6   1   1     1339.54     1329.48     11.77 o 
   7   1   1     2159.18     2320.88     20.20 o 
   8   1   1       25.63       23.85      2.13 o 
   9   1   1       20.07       28.85      2.51 o 
  10   1   1       59.54       69.47      5.48 o 
  11   1   1       34.96       24.98      5.77 o 
  12   1   1        2.49       -1.39      2.50 o 
  13   1   1        0.09       10.49      6.07 o 
  14   1   1        6.07        2.39      7.43 o 
  15   1   1       19.23       13.03      5.09 o 
  16   1   1       20.03       18.02      6.15 o 
  17   1   1        8.35        8.37      4.71 o 
  18   1   1        3.22        5.70      3.70 o 
  19   1   1        2.64       -4.45      8.20 o 
 -20   2   1        0.61       -1.29      3.50 o 
 -19   2   1        0.05       -2.20      3.69 o 
 -18   2   1        0.10       -0.20      3.26 o 
 -17   2   1        0.06        2.88      3.22 o 
 -16   2   1        3.09        1.53      3.29 o 
 -15   2   1        1.42       -3.35      3.35 o 
 -14   2   1       15.23       14.41      5.01 o 
 -13   2   1       10.41       10.43      2.90 o 
 -12   2   1       81.54       80.35      6.08 o 
 -11   2   1       80.04       83.05      5.89 o 
 -10   2   1        6.84        4.12      1.75 o 
  -9   2   1        0.92        4.24      1.54 o 
  -8   2   1     1151.81     1316.04     17.30 o 
  -7   2   1      723.71      738.09     12.22 o 
  -6   2   1      145.96      131.76      4.93 o 
  -5   2   1     1883.96     1939.24     14.13 o 
  -4   2   1    11053.12    11237.79     39.85 o 
  -3   2   1    15185.88    14759.53     42.80 o 
  -2   2   1     1812.78     1786.60     14.11 o 
  -1   2   1     2800.48     2728.66     15.01 o 
   0   2   1     9945.07     9048.64     34.85 o 
   1   2   1      228.42      165.79      3.58 o 
   2   2   1      162.39      181.63      3.99 o 
   3   2   1     1374.14     1368.17     14.97 o 
   4   2   1      798.52      759.14     11.87 o 
   5   2   1      291.74      303.34      7.97 o 
   6   2   1      400.77      366.12      9.32 o 
   7   2   1       80.29       63.58      4.87 o 
   8   2   1      263.17      276.36      9.11 o 
   9   2   1       39.82       39.17      4.43 o 
  10   2   1        0.19        3.57      1.62 o 
  11   2   1        8.68        3.19      3.25 o 
  12   2   1       27.13       36.21      7.12 o 
  13   2   1        0.70       -1.67      4.91 o 
  14   2   1       69.27       67.97     10.22 o 
  15   2   1        0.93        5.18      3.43 o 
  16   2   1        5.51        1.84      6.44 o 
  17   2   1        8.02        7.65      3.88 o 
  18   2   1        3.19        3.09      4.01 o 
  19   2   1        0.87        1.61      3.79 o 
 -20   3   1        0.04        1.30      3.42 o 
 -19   3   1        0.53       -0.12      3.29 o 
 -18   3   1        0.70       -0.89      3.26 o 
 -17   3   1        2.72        4.76      3.53 o 
 -16   3   1        1.05        1.15      3.35 o 
 -15   3   1       12.93       10.96      4.46 o 
 -14   3   1        7.05       13.74      4.89 o 
 -13   3   1        0.63       -2.70      2.70 o 
 -12   3   1        0.17       -0.11      1.46 o 
 -11   3   1       57.17       57.31      5.10 o 
 -10   3   1       60.68       66.69      5.21 o 
  -9   3   1       36.75       40.81      4.01 o 
  -8   3   1      335.45      364.62      9.16 o 
  -7   3   1        0.74        0.42      0.91 o 
  -6   3   1       19.65       15.06      1.75 o 
  -5   3   1     1171.46     1234.68     11.70 o 
  -4   3   1     3513.49     3637.19     18.07 o 
  -3   3   1     4522.19     4638.28     18.43 o 
  -2   3   1     3758.34     3535.17     16.85 o 
  -1   3   1      783.83      751.09     10.84 o 
   0   3   1    14159.07    13524.73     96.77 o 
   1   3   1     3824.14     3689.90     20.17 o 
   2   3   1     1617.83     1688.29     13.31 o 
   3   3   1     1394.70     1376.09     11.92 o 
   4   3   1      284.32      290.30      5.12 o 
   5   3   1      446.55      455.86      6.65 o 
   6   3   1      159.91      154.06      6.37 o 
   7   3   1       51.26       50.35      4.67 o 
   8   3   1       12.70       22.24      3.37 o 
   9   3   1       45.54       37.53      4.48 o 
  10   3   1        6.81        5.90      2.33 o 
  11   3   1        9.44       15.54      4.64 o 
  12   3   1        0.74        3.64      2.67 o 
  13   3   1        6.95        1.43      5.73 o 
  14   3   1       14.55       12.65      4.97 o 
  15   3   1        4.85        3.48      6.13 o 
  16   3   1       23.85       13.77     11.74 o 
  17   3   1        1.61       -3.09      3.09 o 
  18   3   1        0.01        0.82      3.82 o 
  19   3   1        0.37       -0.91      4.82 o 
 -20   4   1        1.18       -0.44     10.49 o 
 -19   4   1        0.05       -1.70      3.23 o 
 -18   4   1        2.62       -2.96      2.96 o 
 -17   4   1        0.25       -2.85      2.85 o 
 -16   4   1        3.27        5.82      3.27 o 
 -15   4   1        3.65        9.83      4.25 o 
 -14   4   1       10.29       15.55      4.36 o 
 -13   4   1        0.10        0.62      2.10 o 
 -12   4   1       19.73       20.79      3.25 o 
 -11   4   1       72.94       90.33      5.29 o 
 -10   4   1        2.85        1.54      1.22 o 
  -9   4   1       26.18       23.68      2.63 o 
  -8   4   1      274.42      298.06      7.98 o 
  -7   4   1      281.94      269.80      5.80 o 
  -6   4   1       55.61       44.05      2.65 o 
  -5   4   1      149.90      141.82      3.83 o 
  -4   4   1      588.03      601.57      6.84 o 
  -3   4   1      829.79      743.09      7.56 o 
  -2   4   1     6331.18     6184.85     29.86 o 
  -1   4   1     7521.36     7284.37     35.21 o 
   0   4   1      269.80      211.23      4.27 o 
   1   4   1     1580.59     1642.18     13.69 o 
   2   4   1        2.13        1.84      1.08 o 
   3   4   1      717.00      745.28      8.91 o 
   4   4   1      935.91      939.78     10.14 o 
   5   4   1      185.28      192.14      4.84 o 
   6   4   1       98.12      105.98      3.77 o 
   7   4   1        1.07       -0.39      0.74 o 
   8   4   1      179.52      167.04      4.72 o 
   9   4   1       56.31       61.87      8.11 o 
  10   4   1        5.34        7.72      2.45 o 
  11   4   1       18.16       22.63      3.92 o 
  12   4   1       76.98       73.48     10.30 o 
  13   4   1        0.00        5.97      3.93 o 
  14   4   1       10.54       27.72      6.44 o 
  15   4   1        1.90       -0.05      3.11 o 
  16   4   1        0.47        5.16      3.55 o 
  17   4   1        0.11        1.20      5.96 o 
  18   4   1        0.39        4.45      4.06 o 
  19   4   1        3.52        3.48      3.70 o 
 -20   5   1        0.71        4.28      3.47 o 
 -19   5   1        1.22        2.12      4.14 o 
 -18   5   1        1.11        8.33      3.59 o 
 -17   5   1        0.28        0.77      3.06 o 
 -16   5   1        8.66       14.66      5.04 o 
 -15   5   1        6.54        3.68      6.58 o 
 -14   5   1        4.62        4.46      2.42 o 
 -13   5   1       79.23       75.79      7.91 o 
 -12   5   1      127.96      117.75      6.13 o 
 -11   5   1        2.71        0.76      1.28 o 
 -10   5   1       41.58       40.03      3.75 o 
  -9   5   1       56.63       53.20      3.48 o 
  -8   5   1       47.04       65.05      3.59 o 
  -7   5   1      107.73      107.45      4.10 o 
  -6   5   1     1289.42     1414.02     13.16 o 
  -5   5   1      171.11      141.68      4.43 o 
  -4   5   1        0.69       -0.66      0.68 o 
  -3   5   1       68.92       60.72      2.56 o 
  -2   5   1     1926.72     1860.70     12.50 o 
  -1   5   1      643.06      670.56     10.57 o 
   0   5   1      552.35      499.89      7.35 o 
   1   5   1       47.29       37.73      2.65 o 
   2   5   1     1363.33     1381.39     14.23 o 
   3   5   1      916.70      949.19     12.22 o 
   4   5   1       64.15       54.56      3.09 o 
   5   5   1      277.52      306.31      6.34 o 
   6   5   1      160.55      187.93      5.06 o 
   7   5   1        4.77        4.51      1.04 o 
   8   5   1       15.41       16.56      2.32 o 
   9   5   1        0.10        2.55      1.85 o 
  10   5   1      127.10      133.65      9.75 o 
  11   5   1      258.33      277.46     11.76 o 
  12   5   1      346.05      352.23     18.26 o 
  13   5   1       13.91       16.53      5.36 o 
  14   5   1       29.70       10.07      5.02 o 
  15   5   1        6.94        5.69      3.72 o 
  16   5   1        7.20        7.35      6.69 o 
  17   5   1        0.25        2.84      3.83 o 
  18   5   1        0.06       -3.61      3.61 o 
  19   5   1        0.10       -5.34      6.27 o 
 -19   6   1        0.11       -2.78      6.30 o 
 -18   6   1        1.27       -0.15      4.27 o 
 -17   6   1        0.86       -0.45      3.39 o 
 -16   6   1        0.06        2.70      3.25 o 
 -15   6   1       19.73       26.21      4.57 o 
 -14   6   1       27.68       17.98      3.67 o 
 -13   6   1      114.13      123.33      9.87 o 
 -12   6   1       60.18       70.88      7.49 o 
 -11   6   1        0.00        2.64      1.27 o 
 -10   6   1       73.90       96.88      5.06 o 
  -9   6   1        8.03        6.51      1.53 o 
  -8   6   1      154.20      179.54      5.93 o 
  -7   6   1      497.10      556.67      9.86 o 
  -6   6   1       80.00       77.98      4.59 o 
  -5   6   1        2.94        4.92      1.27 o 
  -4   6   1       52.46       55.15      2.99 o 
  -3   6   1      230.72      213.53      4.57 o 
  -2   6   1       10.09        6.61      1.03 o 
  -1   6   1      121.85      116.19      6.12 o 
   0   6   1        1.61       -0.23      0.87 o 
   1   6   1      319.46      333.95      7.10 o 
   2   6   1        4.95        6.42      1.46 o 
   3   6   1       66.54       61.47      4.23 o 
   4   6   1     1167.27     1289.37     14.00 o 
   5   6   1      137.91      148.70      5.01 o 
   6   6   1       71.88       66.41      3.75 o 
   7   6   1       57.71       61.14      3.47 o 
   8   6   1       60.53       57.86      3.33 o 
   9   6   1       21.88       23.05      3.24 o 
  10   6   1        6.53        5.99      2.04 o 
  11   6   1        1.39        0.70      1.62 o 
  12   6   1      138.66      168.75     11.44 o 
  13   6   1        4.37       15.06      3.80 o 
  14   6   1        2.27       -1.44      2.03 o 
  15   6   1        1.06       -1.31      8.11 o 
  16   6   1        0.73        4.31      3.17 o 
  17   6   1        0.08        3.45      3.77 o 
  18   6   1        0.00       -2.92      3.82 o 
  19   6   1        0.33       -1.86      8.28 o 
 -19   7   1        1.47       -0.14      3.65 o 
 -18   7   1        0.67       -3.34      4.23 o 
 -17   7   1        0.19        8.00      4.08 o 
 -16   7   1        2.52        5.16      4.93 o 
 -15   7   1        0.09        1.88      2.31 o 
 -14   7   1        3.14        1.33      2.28 o 
 -13   7   1       99.53      136.23     10.31 o 
 -12   7   1       97.17      111.52     12.62 o 
 -11   7   1       26.95       35.19      4.70 o 
 -10   7   1        6.68       14.66      3.47 o 
  -9   7   1        1.37        0.03      1.09 o 
  -8   7   1       32.24       36.69      3.32 o 
  -7   7   1      117.95      104.28      4.96 o 
  -6   7   1        1.15        0.02      1.10 o 
  -5   7   1      417.33      442.28      8.34 o 
  -4   7   1       94.85       98.65      3.82 o 
  -3   7   1      719.84      735.01      9.07 o 
  -2   7   1      181.67      198.54      5.96 o 
  -1   7   1       11.99       13.22      2.82 o 
   0   7   1      245.92      247.89      6.11 o 
   1   7   1      222.95      203.82      5.96 o 
   2   7   1      208.64      221.92      6.44 o 
   3   7   1       26.93       20.21      2.48 o 
   4   7   1     2111.67     2347.89     22.38 o 
   5   7   1       10.80       19.38      2.20 o 
   6   7   1      188.91      179.30      5.74 o 
   7   7   1      125.71      140.84      5.44 o 
   8   7   1       70.44       57.11      5.13 o 
   9   7   1       29.29       25.26      3.55 o 
  10   7   1        8.86        5.39      2.31 o 
  11   7   1       22.03       24.61      3.66 o 
  12   7   1        5.68        9.65      2.61 o 
  13   7   1        0.02        1.17      2.07 o 
  14   7   1        1.67       -2.10      2.23 o 
  15   7   1        0.08        0.38      2.88 o 
  16   7   1        1.78        5.42      4.33 o 
  17   7   1        1.33        2.98      4.54 o 
  18   7   1        0.01       -3.68      3.68 o 
 -19   8   1        0.08        5.56      8.17 o 
 -18   8   1        2.09        1.13      6.58 o 
 -17   8   1        0.35       10.78      7.03 o 
 -16   8   1        0.00       -1.71      3.05 o 
 -15   8   1       11.90       20.37      3.71 o 
 -14   8   1        2.28        7.35      2.89 o 
 -13   8   1        0.02       -0.85      2.13 o 
 -12   8   1        4.57        4.94      2.67 o 
 -11   8   1        6.14       12.42      2.58 o 
 -10   8   1       16.09       13.46      2.34 o 
  -9   8   1        3.35        3.60      1.49 o 
  -8   8   1        0.05        0.38      1.25 o 
  -7   8   1      129.86      133.31      5.61 o 
  -6   8   1      236.70      252.08      6.84 o 
  -5   8   1      985.33     1098.69     13.78 o 
  -4   8   1      929.25      932.85     12.89 o 
  -3   8   1      723.46      811.80     10.08 o 
  -2   8   1      288.92      287.88      7.59 o 
  -1   8   1      224.92      222.76      8.74 o 
   0   8   1       19.29       17.13      2.13 o 
   1   8   1       66.01       54.77      3.86 o 
   2   8   1      848.29      835.47     13.26 o 
   3   8   1      660.50      714.41     12.54 o 
   4   8   1      217.78      259.60      7.77 o 
   5   8   1        1.73        4.02      1.36 o 
   6   8   1       90.58       83.03      4.70 o 
   7   8   1        2.13        1.78      1.10 o 
   8   8   1       80.83       83.33      6.30 o 
   9   8   1      108.48      109.74      7.27 o 
  10   8   1       23.33       28.20      3.87 o 
  11   8   1      223.59      236.85     10.29 o 
  12   8   1       81.94       93.47      7.36 o 
  13   8   1        0.48        4.47      2.41 o 
  14   8   1        1.55       -2.35      2.35 o 
  15   8   1        1.32        7.04      3.96 o 
  16   8   1        0.00       -4.83      6.27 o 
  17   8   1        0.40       -3.43      3.43 o 
  18   8   1        0.86       -3.03      3.88 o 
 -18   9   1        0.94       -1.99      6.07 o 
 -17   9   1        1.52       -4.88      4.88 o 
 -16   9   1        1.04        3.91      3.74 o 
 -15   9   1        2.31        3.86      2.79 o 
 -14   9   1        4.15        2.79      5.39 o 
 -13   9   1      156.18      152.37     11.12 o 
 -12   9   1       35.35       35.18      6.23 o 
 -11   9   1      302.71      316.42     10.68 o 
 -10   9   1      130.54      124.83      6.45 o 
  -9   9   1        0.55        0.47      1.40 o 
  -8   9   1       39.08       34.60      3.37 o 
  -7   9   1        1.61        2.09      1.29 o 
  -6   9   1        5.93        5.96      1.35 o 
  -5   9   1       66.82       63.42      4.03 o 
  -4   9   1      607.21      625.87      9.74 o 
  -3   9   1      152.36      184.51      5.21 o 
  -2   9   1       36.39       32.59      3.34 o 
  -1   9   1      198.86      220.24      9.16 o 
   0   9   1        0.13        1.05      1.60 o 
   1   9   1      730.43      788.10     13.21 o 
   2   9   1      880.07      962.98     14.99 o 
   3   9   1      981.35      988.51     15.69 o 
   4   9   1      224.41      238.00      7.89 o 
   5   9   1      125.82      136.10      6.54 o 
   6   9   1        0.06        2.12      1.13 o 
   7   9   1       88.73       75.46      5.17 o 
   8   9   1       46.57       56.55      5.41 o 
   9   9   1        3.77        4.53      2.47 o 
  10   9   1      103.47       81.48      6.80 o 
  11   9   1        2.34       -0.91      1.63 o 
  12   9   1       60.62       49.01      5.19 o 
  13   9   1        1.41        1.27      2.15 o 
  14   9   1        1.57       -2.88      4.23 o 
  15   9   1        0.48       -0.26      2.76 o 
  16   9   1        1.13        0.97      3.46 o 
  17   9   1        0.36       -3.19      3.19 o 
  18   9   1        0.13        1.68      4.48 o 
 -18  10   1        8.14        8.68      8.40 o 
 -17  10   1        1.51        3.23      5.33 o 
 -16  10   1        0.40        3.04      3.10 o 
 -15  10   1        4.76        8.29      3.27 o 
 -14  10   1       10.36       14.40      4.53 o 
 -13  10   1        1.11       -2.28      2.28 o 
 -12  10   1        1.31        1.57      5.56 o 
 -11  10   1        7.24        7.48      4.51 o 
 -10  10   1       75.79       87.17      7.82 o 
  -9  10   1       69.52       72.90      6.04 o 
  -8  10   1        0.10       -1.02      1.02 o 
  -7  10   1      138.36      161.32      6.52 o 
  -6  10   1       47.59       44.97      3.73 o 
  -5  10   1       19.03       29.90      2.93 o 
  -4  10   1       85.91       93.77      4.32 o 
  -3  10   1      165.97      164.29      5.36 o 
  -2  10   1      259.38      270.77      9.34 o 
  -1  10   1        1.39        0.00      1.38 o 
   0  10   1      340.01      317.20     11.59 o 
   1  10   1      108.40      124.36      7.24 o 
   2  10   1      250.66      257.94      9.09 o 
   3  10   1      588.91      640.86     13.19 o 
   4  10   1       12.06       15.45      2.67 o 
   5  10   1      116.50      126.69      6.06 o 
   6  10   1       14.04       14.86      2.39 o 
   7  10   1        5.48        3.53      1.44 o 
   8  10   1        2.15        0.48      1.61 o 
   9  10   1      101.09      101.15      7.35 o 
  10  10   1       80.66       99.12      7.63 o 
  11  10   1        4.75        3.76      1.93 o 
  12  10   1       43.42       34.42      4.31 o 
  13  10   1        0.26        2.48      1.85 o 
  14  10   1        3.03        5.78      3.39 o 
  15  10   1        1.23        2.99      2.92 o 
  16  10   1        0.10       -2.19      3.61 o 
  17  10   1        1.88        5.01      8.71 o 
 -18  11   1        0.82        3.40      6.98 o 
 -17  11   1        0.00       -4.54      5.96 o 
 -16  11   1        1.51        0.65      3.49 o 
 -15  11   1        0.29        0.58      3.29 o 
 -14  11   1        4.34        3.62      8.08 o 
 -13  11   1        0.16       -2.96      3.23 o 
 -12  11   1       24.64       30.46      6.24 o 
 -11  11   1       43.83       32.98      6.44 o 
 -10  11   1        0.01       -2.32      3.18 o 
  -9  11   1       67.11       60.63      6.94 o 
  -8  11   1        0.49        1.33      1.57 o 
  -7  11   1        2.52        0.85      1.64 o 
  -6  11   1        0.43        1.57      1.67 o 
  -5  11   1      202.54      205.79      9.02 o 
  -4  11   1      275.89      281.93      9.09 o 
  -3  11   1        7.23        8.16      2.13 o 
  -2  11   1        0.37       -1.42      1.42 o 
  -1  11   1       94.26      101.23      8.24 o 
   0  11   1      180.43      174.73     10.10 o 
   1  11   1       59.79       54.00      4.45 o 
   2  11   1       14.49       16.70      2.73 o 
   3  11   1        2.78        2.84      1.59 o 
   4  11   1        5.22        6.27      2.08 o 
   5  11   1       43.15       38.72      4.58 o 
   6  11   1        1.02       -1.13      1.13 o 
   7  11   1        8.39        4.85      1.65 o 
   8  11   1       14.34       13.63      2.97 o 
   9  11   1       24.39       32.41      4.14 o 
  10  11   1       14.39       14.55      2.79 o 
  11  11   1        0.00       -0.75      1.71 o 
  12  11   1        3.89        4.19      2.98 o 
  13  11   1        0.56       -1.45      4.28 o 
  14  11   1        2.03        5.67      3.05 o 
  15  11   1        0.74        1.81      3.11 o 
  16  11   1        0.00        3.74      4.74 o 
  17  11   1        0.09       -2.55      6.47 o 
 -17  12   1        2.52       -5.73      5.73 o 
 -16  12   1        0.41        4.23      4.71 o 
 -15  12   1        0.72       -2.79      2.79 o 
 -14  12   1        0.31       -2.41      2.41 o 
 -13  12   1       22.68       19.00      4.92 o 
 -12  12   1       14.85       16.31      4.65 o 
 -11  12   1       13.83       12.58      5.62 o 
 -10  12   1       51.41       54.08      6.16 o 
  -9  12   1       12.10        9.33      2.37 o 
  -8  12   1        0.55       -0.71      1.55 o 
  -7  12   1      140.47      157.97      8.90 o 
  -6  12   1        5.88       14.86      3.23 o 
  -5  12   1       50.00       46.29      5.12 o 
  -4  12   1        7.76        6.60      2.01 o 
  -3  12   1      100.66       91.97      6.35 o 
  -2  12   1      102.60      101.28      7.61 o 
  -1  12   1       71.70       57.14      6.78 o 
   0  12   1       15.71       18.26      3.94 o 
   1  12   1        1.54        0.05      2.73 o 
   2  12   1      120.58      128.71      6.76 o 
   3  12   1        0.02       -1.60      1.60 o 
   4  12   1        0.32        0.57      1.72 o 
   5  12   1        1.92        3.56      1.56 o 
   6  12   1        4.23        7.08      1.90 o 
   7  12   1        0.01       -0.07      1.58 o 
   8  12   1        0.63       -0.32      1.47 o 
   9  12   1       54.16       33.65      4.41 o 
  10  12   1       32.25       22.98      3.49 o 
  11  12   1        5.35        3.67      2.13 o 
  12  12   1       24.51       25.93      3.88 o 
  13  12   1        3.54        0.61      2.14 o 
  14  12   1        0.52       -3.74      3.74 o 
  15  12   1        0.72        3.35      5.11 o 
  16  12   1        1.11       -4.82      4.82 o 
 -16  13   1        1.19        2.77      6.75 o 
 -15  13   1        0.17        5.61      3.22 o 
 -14  13   1        1.55        0.19      3.22 o 
 -13  13   1        1.89        0.42      2.78 o 
 -12  13   1        3.85        1.87      2.61 o 
 -11  13   1        1.35        4.41      2.97 o 
 -10  13   1       28.42       38.14      7.32 o 
  -9  13   1        0.04       -1.44      1.44 o 
  -8  13   1        1.76       -0.10      2.16 o 
  -7  13   1        0.01       -1.48      1.48 o 
  -6  13   1        2.85        4.85      1.96 o 
  -5  13   1       12.74       27.37      4.05 o 
  -4  13   1      203.00      199.86      9.15 o 
  -3  13   1       30.98       22.64      3.97 o 
  -2  13   1       17.49       18.15      3.53 o 
  -1  13   1      155.03      167.58     11.06 o 
   0  13   1       63.42       70.63      7.76 o 
   1  13   1       41.89       42.61      6.04 o 
   2  13   1      168.07      144.55     10.31 o 
   3  13   1        0.91        2.64      2.37 o 
   4  13   1        5.16        4.13      2.50 o 
   5  13   1       17.62       21.56      2.90 o 
   6  13   1        3.05        7.40      2.08 o 
   7  13   1        0.16        2.02      1.58 o 
   8  13   1        4.02        3.33      1.82 o 
   9  13   1        0.72        1.98      1.94 o 
  10  13   1        0.00        4.87      2.41 o 
  11  13   1        5.38        3.52      2.25 o 
  12  13   1        0.02        3.19      3.11 o 
  13  13   1        2.79        3.56      4.06 o 
  14  13   1        0.00        4.25      4.20 o 
  15  13   1        3.77       12.99      5.56 o 
  16  13   1        1.99        7.43      5.84 o 
 -16  14   1        0.01       -3.71      3.71 o 
 -15  14   1        0.85        6.77      3.67 o 
 -14  14   1        0.18       -1.61      7.09 o 
 -13  14   1        1.76        0.16      2.75 o 
 -12  14   1        0.17        1.03      5.53 o 
 -11  14   1       33.60       37.06      7.25 o 
 -10  14   1        4.38        8.20      3.19 o 
  -9  14   1       12.33        9.31      3.10 o 
  -8  14   1        1.66       -1.60      1.60 o 
  -7  14   1        3.90        2.26      1.75 o 
  -6  14   1        4.94        6.19      2.26 o 
  -5  14   1       28.38       23.35      3.84 o 
  -4  14   1       20.15       21.35      3.70 o 
  -3  14   1      616.41      625.31     17.12 o 
  -2  14   1       42.34       50.92      8.32 o 
  -1  14   1      111.09      116.08     10.16 o 
   0  14   1      395.21      426.93     16.07 o 
   1  14   1        0.03       -1.63      1.90 o 
   2  14   1      231.71      257.42     13.69 o 
   3  14   1       20.26       18.06      3.93 o 
   4  14   1        1.78       -0.88      1.87 o 
   5  14   1        8.19        8.89      3.28 o 
   6  14   1       10.45       14.61      3.63 o 
   7  14   1       24.15       27.45      6.47 o 
   8  14   1        4.69        3.31      6.86 o 
   9  14   1        5.42       -0.69      2.98 o 
  10  14   1        1.32        2.62      2.36 o 
  11  14   1        0.94        0.21      2.35 o 
  12  14   1        1.75       -4.48      4.48 o 
  13  14   1        0.13        0.20      2.66 o 
  14  14   1        2.07        6.24      4.76 o 
  15  14   1        1.26       -0.45      5.56 o 
 -15  15   1        0.96        0.79      3.76 o 
 -14  15   1        0.00        2.70      3.59 o 
 -13  15   1        0.01       -0.68      2.95 o 
 -12  15   1        0.38        0.20      4.65 o 
 -11  15   1        0.27        2.86      3.03 o 
 -10  15   1        0.19       -2.62      2.62 o 
  -9  15   1        3.43        5.00      2.28 o 
  -8  15   1       23.07       28.25      4.47 o 
  -7  15   1        1.55        4.98      1.79 o 
  -6  15   1       27.11       18.59      4.03 o 
  -5  15   1        7.46        3.98      2.14 o 
  -4  15   1       11.15        6.59      2.78 o 
  -3  15   1      106.37      104.04      8.76 o 
  -2  15   1       33.94       29.91      5.64 o 
  -1  15   1      232.54      273.18     14.85 o 
   0  15   1       59.78       52.92      7.21 o 
   1  15   1      102.84      100.18     11.39 o 
   2  15   1       54.95       46.29      6.74 o 
   3  15   1        5.09        4.10      2.58 o 
   4  15   1        5.86       11.04      3.17 o 
   5  15   1       10.18        6.53      2.50 o 
   6  15   1        2.23        7.34      2.73 o 
   7  15   1       24.57       20.90      5.66 o 
   8  15   1        0.20        3.24      3.28 o 
   9  15   1       27.82       35.05      6.70 o 
  10  15   1        9.90        9.01      6.67 o 
  11  15   1        0.41       -0.67      3.02 o 
  12  15   1        1.36        3.06      4.88 o 
  13  15   1        0.85        0.00      4.65 o 
 -14  16   1        0.89        0.46      3.77 o 
 -13  16   1        1.25       -1.14      5.81 o 
 -12  16   1        0.00        2.05      3.05 o 
 -11  16   1        1.94       -1.85      2.89 o 
 -10  16   1       23.35       18.32      5.36 o 
  -9  16   1        0.00        2.06      3.18 o 
  -8  16   1        0.39        1.61      2.67 o 
  -7  16   1        2.46        1.35      2.27 o 
  -6  16   1        2.65        0.39      1.87 o 
  -5  16   1       42.83       41.26      4.97 o 
  -4  16   1        8.15        8.01      3.18 o 
  -3  16   1       35.65       28.46      5.43 o 
  -2  16   1       59.35       63.28      8.19 o 
  -1  16   1       56.34       62.74      8.08 o 
   0  16   1       15.60        1.53      3.14 o 
   1  16   1       60.29       63.43      8.23 o 
   2  16   1      382.74      433.80     17.39 o 
   3  16   1       23.89       19.58      4.10 o 
   4  16   1       55.27       42.90      6.47 o 
   5  16   1       24.63       23.88      4.45 o 
   6  16   1        1.46       -1.09      2.38 o 
   7  16   1        3.02        1.93      2.93 o 
   8  16   1        2.90       -2.31      6.44 o 
   9  16   1       10.35       11.99      5.70 o 
  10  16   1        7.07        9.35      4.00 o 
  11  16   1        1.38        0.29      6.95 o 
  12  16   1        2.54       -4.37      4.37 o 
  13  16   1        1.77       -2.38      4.42 o 
 -13  17   1        0.00       -1.88      3.71 o 
 -12  17   1        3.61        7.96      4.68 o 
 -11  17   1        0.48        2.12      3.06 o 
 -10  17   1        0.00       -2.08      2.92 o 
  -9  17   1        1.20        2.50      5.73 o 
  -8  17   1        9.41        5.77      7.94 o 
  -7  17   1        0.01       -3.99      3.99 o 
  -6  17   1        9.80        5.66      2.90 o 
  -5  17   1        6.64        5.41      2.84 o 
  -4  17   1       74.46       74.03      8.80 o 
  -3  17   1       37.83       36.62      9.16 o 
  -2  17   1        5.80        7.21      3.15 o 
  -1  17   1       27.37       30.30      5.96 o 
   0  17   1       84.04      106.20     10.81 o 
   1  17   1       11.65       14.25      5.26 o 
   2  17   1       49.46       42.38      7.72 o 
   3  17   1       46.60       32.35      7.20 o 
   4  17   1        0.00        0.44      2.40 o 
   5  17   1       10.97        8.56      2.97 o 
   6  17   1        8.82        9.26     10.35 o 
   7  17   1        1.95        1.65      3.66 o 
   8  17   1        4.32       -4.34      4.93 o 
   9  17   1        3.90       -1.46      4.46 o 
  10  17   1        0.08        1.33      3.89 o 
  11  17   1        0.76        2.21      5.39 o 
  12  17   1        1.68       -2.38      4.99 o 
 -12  18   1        1.82       16.28      8.51 o 
 -11  18   1        0.00        3.97      5.73 o 
 -10  18   1        1.16       -4.31      5.90 o 
  -9  18   1        2.88       -4.48      4.48 o 
  -8  18   1        3.55        5.41      3.49 o 
  -7  18   1        1.03       -2.77      3.01 o 
  -6  18   1        0.15       -2.62      2.62 o 
  -5  18   1       20.69       14.35      5.82 o 
  -4  18   1        1.85        2.55      2.90 o 
  -3  18   1       59.69       39.73      9.30 o 
  -2  18   1       31.75       45.12      7.23 o 
  -1  18   1        0.51        1.30      2.70 o 
   0  18   1       10.88        4.75      2.93 o 
   1  18   1        4.98        2.35      2.40 o 
   2  18   1        8.95       16.82      4.23 o 
   3  18   1        0.42       -3.24      3.44 o 
   4  18   1        4.47        5.27      3.28 o 
   5  18   1        0.03       -0.66      2.63 o 
   6  18   1        6.37       -2.85      4.06 o 
   7  18   1        0.04        3.98      4.04 o 
   8  18   1        0.03        5.04      4.07 o 
   9  18   1        0.65        2.23      7.23 o 
  10  18   1        0.74        3.12      4.58 o 
  11  18   1        1.32       -4.03      6.24 o 
 -10  19   1        8.01       -4.99      5.16 o 
  -9  19   1        0.35       -5.28      5.28 o 
  -8  19   1        0.43       -4.82      4.82 o 
  -7  19   1        0.00        2.89      3.28 o 
  -6  19   1        0.32        3.70      2.75 o 
  -5  19   1        1.20        0.12      2.70 o 
  -4  19   1        0.83        0.06      2.73 o 
  -3  19   1        6.74        1.91      2.71 o 
  -2  19   1        0.04        0.27      2.71 o 
  -1  19   1        1.26       -0.24      3.89 o 
   0  19   1        0.00       -2.21      2.53 o 
   1  19   1       18.81       16.02      4.59 o 
   2  19   1       24.84       31.36      7.79 o 
   3  19   1        6.66        6.03      2.91 o 
   4  19   1        8.67        5.47      3.02 o 
   5  19   1        3.04       14.25      6.09 o 
   6  19   1        1.45       -2.20      8.57 o 
   7  19   1        0.05       -1.92      5.62 o 
   8  19   1        4.66       12.00      5.56 o 
   9  19   1        0.00       -3.88      3.88 o 
  10  19   1        0.32       -1.46      7.12 o 
  -9  20   1        2.39       -1.93      5.73 o 
  -8  20   1        0.34       -4.25      4.25 o 
  -7  20   1        3.49        1.90      3.72 o 
  -6  20   1        1.81       -2.81      6.41 o 
  -5  20   1        2.40        5.40      2.74 o 
  -4  20   1       23.70       29.87      6.23 o 
  -3  20   1        7.42        2.90      3.67 o 
  -2  20   1        2.67        4.66      3.05 o 
  -1  20   1        0.71        3.57      2.86 o 
   0  20   1        0.00        3.71      2.92 o 
   1  20   1        2.39        1.29      2.91 o 
   2  20   1        5.29        1.92      3.06 o 
   3  20   1        3.89        6.02      2.82 o 
   4  20   1        0.05       -2.64      2.64 o 
   5  20   1        0.02       10.58      5.41 o 
   6  20   1        2.61        0.72      4.40 o 
   7  20   1        1.24        2.91      4.85 o 
   8  20   1        0.14        1.65      4.57 o 
  -6  21   1        0.22        2.38      3.66 o 
  -5  21   1        3.49        2.33      3.06 o 
  -4  21   1        1.54        1.35      3.26 o 
  -3  21   1        7.94       23.96      5.55 o 
  -2  21   1        5.86        9.63      3.60 o 
  -1  21   1        2.39        4.37      3.45 o 
   0  21   1        0.01        2.07      2.59 o 
   1  21   1        2.15       -0.58      3.34 o 
   2  21   1        3.29        5.35      3.14 o 
   3  21   1        0.07        2.51      2.76 o 
   4  21   1        1.65       -3.51      3.51 o 
   5  21   1        0.59       -4.48      4.48 o 
   6  21   1        0.68        5.30      5.73 o 
  -2  22   1        0.06       -1.93      3.32 o 
  -1  22   1        0.50        2.84      3.19 o 
   0  22   1        4.01        7.79      3.50 o 
   1  22   1        6.00       12.18      3.73 o 
   2  22   1        0.04        3.07      2.74 o 
 -20   0   2        0.30        0.23      5.16 o 
 -19   0   2        0.61        2.89      4.76 o 
 -18   0   2        0.05        4.76      4.76 o 
 -17   0   2        1.80        4.14      4.88 o 
 -16   0   2       10.16       16.85      6.86 o 
 -15   0   2       27.70       20.51      4.82 o 
 -14   0   2       26.13       30.18      5.42 o 
 -13   0   2        0.19        1.77      2.58 o 
 -12   0   2        2.28        5.10      2.67 o 
 -11   0   2        4.64        3.95      2.58 o 
 -10   0   2        0.68       -1.34      1.63 o 
  -9   0   2      255.11      273.07     12.33 o 
  -8   0   2     2261.72     2350.35     35.05 o 
  -7   0   2       20.12       22.40      4.05 o 
  -6   0   2       48.81       48.37      5.50 o 
  -5   0   2      281.95      231.17      9.30 o 
  -4   0   2     2027.18     1934.22     17.04 o 
  -3   0   2    10743.45    10735.78     75.05 o 
  -2   0   2     1303.12     1221.14     27.40 o 
  -1   0   2    61050.57    56723.29    386.91 o 
   0   0   2    13185.50    13708.80    100.12 o 
   1   0   2     3930.66     4124.93     44.53 o 
   2   0   2      399.01      400.40      7.48 o 
   3   0   2     4781.78     5169.78     60.41 o 
   4   0   2       19.43       21.85      2.70 o 
   5   0   2     1018.93      935.36     13.87 o 
   6   0   2      228.97      256.46      7.80 o 
   7   0   2       84.56       83.69      4.12 o 
   8   0   2      350.72      312.60     20.65 o 
   9   0   2      169.57      175.22     18.15 o 
  10   0   2       64.97       57.63     11.74 o 
  11   0   2        9.50        9.30      4.99 o 
  12   0   2        3.91       -1.02      3.23 o 
  13   0   2       10.48       19.46      8.00 o 
  14   0   2       39.98       43.00     12.08 o 
  15   0   2       16.50       19.51      8.68 o 
  16   0   2        3.19        2.33      5.28 o 
  17   0   2        0.52       -3.06      5.22 o 
  18   0   2        0.83        4.88      5.50 o 
  19   0   2        0.38       15.43      6.24 o 
 -20   1   2        0.01        2.70      3.27 o 
 -19   1   2        0.03        3.65      5.16 o 
 -18   1   2        0.75        0.32      2.89 o 
 -17   1   2        0.73        0.64      2.92 o 
 -16   1   2        8.69        6.75      3.59 o 
 -15   1   2        3.09        1.91      1.87 o 
 -14   1   2        0.57        2.48      1.80 o 
 -13   1   2        0.31        0.72      1.53 o 
 -12   1   2        2.95        2.09      1.89 o 
 -11   1   2       85.15       88.61      6.37 o 
 -10   1   2        7.26        4.74      1.84 o 
  -9   1   2       80.11       89.51      5.81 o 
  -8   1   2      121.75      131.69      6.48 o 
  -7   1   2       32.46       33.48      3.41 o 
  -6   1   2      247.13      230.99      7.97 o 
  -5   1   2        0.22        0.76      0.90 o 
  -4   1   2     1925.89     1891.06     14.75 o 
  -3   1   2       14.80        9.75      2.26 o 
  -2   1   2    11621.32    11967.77     54.91 o 
  -1   1   2    38554.39    37546.89    257.61 o 
   0   1   2      188.24      203.15     11.00 o 
   1   1   2     5658.14     5808.04     28.31 o 
   2   1   2        1.66        0.20      0.96 o 
   3   1   2      163.01      168.81      5.88 o 
   4   1   2       12.13       10.70      1.47 o 
   5   1   2      113.17       99.65      4.85 o 
   6   1   2       97.35       97.80      5.00 o 
   7   1   2      175.56      216.29      7.15 o 
   8   1   2       18.97       22.13      2.87 o 
   9   1   2        0.86        3.99      4.42 o 
  10   1   2       34.75       32.66      6.21 o 
  11   1   2        1.04        3.66      2.83 o 
  12   1   2        5.06        3.39      2.99 o 
  13   1   2        9.72       13.70      4.96 o 
  14   1   2        0.95        3.66      3.29 o 
  15   1   2        1.71       -2.71      2.71 o 
  16   1   2        1.73       -0.65      3.74 o 
  17   1   2        0.35        2.85      3.99 o 
  18   1   2        0.03       -3.67      3.81 o 
  19   1   2        0.71       -3.40      3.40 o 
 -20   2   2        0.65        2.26      3.41 o 
 -19   2   2        1.64        6.44      4.74 o 
 -18   2   2        0.00        0.97     11.63 o 
 -17   2   2        5.71        4.82      2.88 o 
 -16   2   2        0.61        6.12      3.49 o 
 -15   2   2        0.87        2.77      2.37 o 
 -14   2   2       11.24       11.20      2.69 o 
 -13   2   2        0.56       -0.12      1.62 o 
 -12   2   2        0.00        1.24      1.58 o 
 -11   2   2       74.21       81.84      6.24 o 
 -10   2   2      194.50      183.32      7.97 o 
  -9   2   2      146.64      160.68      7.22 o 
  -8   2   2       47.83       36.58      3.81 o 
  -7   2   2      449.70      454.09     10.22 o 
  -6   2   2       13.21        9.27      1.88 o 
  -5   2   2      770.21      777.86     10.16 o 
  -4   2   2     1621.42     1549.47     13.90 o 
  -3   2   2     2649.34     2553.18     17.44 o 
  -2   2   2      162.18      159.06      5.40 o 
  -1   2   2       13.56       10.14      2.64 o 
   0   2   2      696.81      718.98     11.25 o 
   1   2   2      214.44      185.53      5.45 o 
   2   2   2       45.26       43.15      3.03 o 
   3   2   2      174.85      183.76      4.95 o 
   4   2   2        0.17       -0.58      1.04 o 
   5   2   2      186.66      177.12      7.28 o 
   6   2   2      239.83      272.41      9.72 o 
   7   2   2      655.06      738.43     14.40 o 
   8   2   2       29.98       33.57      3.81 o 
   9   2   2        2.72        5.26      3.25 o 
  10   2   2       20.62       23.49      5.39 o 
  11   2   2        1.02        0.53      2.63 o 
  12   2   2      107.77      106.95     12.41 o 
  13   2   2        8.65       11.08      5.39 o 
  14   2   2        7.85        6.15      3.98 o 
  15   2   2       28.36       30.19      7.04 o 
  16   2   2        2.95       -2.89      2.89 o 
  17   2   2        0.42       -2.13      5.36 o 
  18   2   2        0.34        2.58      4.28 o 
  19   2   2        0.10       -3.60      3.60 o 
 -20   3   2        0.17        9.70      7.40 o 
 -19   3   2        0.19       -0.54      3.28 o 
 -18   3   2        0.56       -0.75      3.00 o 
 -17   3   2        2.62        6.62      6.01 o 
 -16   3   2        5.26        4.47      3.50 o 
 -15   3   2       15.60        8.34      3.86 o 
 -14   3   2        0.10       -1.39      1.39 o 
 -13   3   2        3.75        3.73      2.01 o 
 -12   3   2       48.64       41.96      4.73 o 
 -11   3   2       33.08       32.92      4.00 o 
 -10   3   2      157.88      157.96      7.73 o 
  -9   3   2        5.90        4.14      1.31 o 
  -8   3   2      187.03      174.34      7.04 o 
  -7   3   2      489.41      454.62     10.30 o 
  -6   3   2      420.07      424.28      9.42 o 
  -5   3   2      176.47      176.64      5.00 o 
  -4   3   2      255.46      219.67      5.33 o 
  -3   3   2      935.31      866.33     10.92 o 
  -2   3   2        7.52        8.36      1.52 o 
  -1   3   2      114.17       99.49      4.29 o 
   0   3   2     2964.19     2945.69     20.34 o 
   1   3   2      447.89      453.14      7.89 o 
   2   3   2      290.02      253.73      6.44 o 
   3   3   2      324.47      326.33      7.07 o 
   4   3   2       92.12      103.87      3.55 o 
   5   3   2      237.62      267.53      8.55 o 
   6   3   2        7.36        6.45      2.95 o 
   7   3   2      173.25      195.08      8.25 o 
   8   3   2      108.89      108.99      6.89 o 
   9   3   2       38.34       39.37      4.62 o 
  10   3   2       11.16       14.29      4.41 o 
  11   3   2       25.87       15.32      5.31 o 
  12   3   2      137.23      133.86     13.70 o 
  13   3   2        0.21       -0.82      2.63 o 
  14   3   2       28.29       28.24      7.32 o 
  15   3   2        0.63        1.81      3.46 o 
  16   3   2        0.02        0.03      3.60 o 
  17   3   2        1.44        4.10      4.68 o 
  18   3   2        0.22       -3.60      3.60 o 
  19   3   2        0.57        7.53      4.82 o 
 -20   4   2        0.83        4.00      8.08 o 
 -19   4   2        0.69        2.14      5.59 o 
 -18   4   2        0.08       -2.81      2.81 o 
 -17   4   2        0.24        0.08      3.40 o 
 -16   4   2        0.17        3.01      2.21 o 
 -15   4   2        3.04        2.24      2.23 o 
 -14   4   2       26.07       32.80      5.28 o 
 -13   4   2        7.88        6.53      1.98 o 
 -12   4   2       53.33       48.10      5.02 o 
 -11   4   2       22.45       27.26      3.76 o 
 -10   4   2        0.17        1.31      1.60 o 
  -9   4   2      192.76      189.52      7.70 o 
  -8   4   2      582.24      599.88      8.92 o 
  -7   4   2      138.96      125.39      4.05 o 
  -6   4   2      944.97      910.47     12.30 o 
  -5   4   2      358.17      311.76      6.21 o 
  -4   4   2        1.90        1.06      0.77 o 
  -3   4   2       19.85       19.29      1.68 o 
  -2   4   2       11.59       11.91      2.04 o 
  -1   4   2     7024.34     7262.92     35.02 o 
   0   4   2     2381.74     2497.53     23.25 o 
   1   4   2      616.97      631.04      9.53 o 
   2   4   2      166.11      153.39      4.85 o 
   3   4   2       47.83       51.27      3.21 o 
   4   4   2      643.85      631.26      9.45 o 
   5   4   2      226.40      211.59      4.88 o 
   6   4   2      119.10      130.63      8.50 o 
   7   4   2      106.94      113.30      7.01 o 
   8   4   2        0.07        1.63      1.70 o 
   9   4   2      111.73      118.22     10.92 o 
  10   4   2       25.27       24.91      5.70 o 
  11   4   2        0.74        0.82      2.77 o 
  12   4   2       95.47       87.80     11.56 o 
  13   4   2        1.24       -0.25      2.62 o 
  14   4   2       12.51       13.81      5.36 o 
  15   4   2       15.73       16.48      5.57 o 
  16   4   2        2.39       -0.45      3.56 o 
  17   4   2        0.55        6.83      4.55 o 
  18   4   2        0.65       -3.76      3.76 o 
 -20   5   2        0.42       -2.67      3.49 o 
 -19   5   2        0.42       -1.05      3.23 o 
 -18   5   2        0.24        3.71      3.50 o 
 -17   5   2        1.81       -1.08      2.98 o 
 -16   5   2        0.05        4.60      2.94 o 
 -15   5   2       20.50       18.22      3.88 o 
 -14   5   2       62.60       48.52      6.58 o 
 -13   5   2       26.00       28.90      4.79 o 
 -12   5   2        9.05        3.70      2.30 o 
 -11   5   2       57.96       61.94      6.62 o 
 -10   5   2       28.36       25.60      3.10 o 
  -9   5   2        4.42        3.18      1.36 o 
  -8   5   2      944.45     1009.40     11.68 o 
  -7   5   2     1474.34     1446.42     13.67 o 
  -6   5   2        7.80        7.11      1.43 o 
  -5   5   2      370.08      374.47      6.90 o 
  -4   5   2      362.27      327.06      5.95 o 
  -3   5   2      117.35      109.85      5.51 o 
  -2   5   2     1094.69     1108.97     17.66 o 
  -1   5   2      587.49      593.23     12.61 o 
   0   5   2      160.12      143.88      4.59 o 
   1   5   2      665.22      650.99      9.99 o 
   2   5   2      565.48      577.44      9.78 o 
   3   5   2        0.58        2.69      1.05 o 
   4   5   2      242.25      252.13      6.09 o 
   5   5   2        3.90        3.19      1.37 o 
   6   5   2       57.37       65.36      5.67 o 
   7   5   2        3.62        5.87      2.21 o 
   8   5   2        9.02        5.17      2.17 o 
   9   5   2        0.21        0.70      1.89 o 
  10   5   2       75.34       81.57     10.61 o 
  11   5   2      109.75      107.72     12.11 o 
  12   5   2        0.69        0.96      2.96 o 
  13   5   2        3.53        9.35      4.05 o 
  14   5   2        0.89        0.03      2.59 o 
  15   5   2        6.67        3.69      3.46 o 
  16   5   2        1.56        1.14      3.70 o 
  17   5   2        0.00       -2.28      5.64 o 
  18   5   2        0.35        2.10      7.26 o 
 -19   6   2        0.01        8.11      4.99 o 
 -18   6   2        0.09       -3.69      4.82 o 
 -17   6   2        3.35        0.43      2.66 o 
 -16   6   2        0.01        1.53      2.62 o 
 -15   6   2        0.20       -0.37      2.23 o 
 -14   6   2       16.24       17.28      3.94 o 
 -13   6   2       55.56       64.92      5.26 o 
 -12   6   2        0.85        1.00      1.37 o 
 -11   6   2       85.78       89.87      5.80 o 
 -10   6   2      104.75      115.02      6.20 o 
  -9   6   2       44.71       46.88      4.63 o 
  -8   6   2        1.21        0.32      0.91 o 
  -7   6   2        3.84        2.88      1.08 o 
  -6   6   2     1162.25     1277.05     12.26 o 
  -5   6   2        1.89        2.06      1.09 o 
  -4   6   2     1498.06     1743.16     14.89 o 
  -3   6   2      613.43      635.43     12.48 o 
  -2   6   2      282.09      319.24      9.89 o 
  -1   6   2        8.94        6.26      1.99 o 
   0   6   2      844.29      920.79     11.19 o 
   1   6   2      329.76      348.15      7.56 o 
   2   6   2      151.38      172.88      5.63 o 
   3   6   2      529.17      529.03      9.99 o 
   4   6   2        9.90        9.53      1.76 o 
   5   6   2        9.50        9.47      1.56 o 
   6   6   2      261.54      287.14      6.65 o 
   7   6   2       24.44       30.29      3.82 o 
   8   6   2        9.53        9.57      2.34 o 
   9   6   2        0.15        2.18      1.88 o 
  10   6   2       24.37       16.98      3.55 o 
  11   6   2      172.72      189.81     26.77 o 
  12   6   2       23.60       10.23      4.54 o 
  13   6   2        5.20       -0.03      2.90 o 
  14   6   2       19.94       18.66      5.44 o 
  15   6   2        0.46       -3.07      3.07 o 
  16   6   2        0.01        0.45      3.87 o 
  17   6   2        0.22        7.46      4.17 o 
  18   6   2        1.04        5.08      4.75 o 
 -19   7   2        2.25        4.76      5.67 o 
 -18   7   2        0.79        0.51      4.65 o 
 -17   7   2        0.28        0.57      4.42 o 
 -16   7   2        2.25        4.50      3.01 o 
 -15   7   2       28.18       27.25      5.98 o 
 -14   7   2        8.18        5.14      2.20 o 
 -13   7   2       16.60       16.70      2.56 o 
 -12   7   2       38.22       31.50      3.66 o 
 -11   7   2        1.52        3.94      1.77 o 
 -10   7   2       42.55       56.46      4.63 o 
  -9   7   2       65.36       71.85      4.92 o 
  -8   7   2       16.53       16.65      2.14 o 
  -7   7   2      346.67      394.79      8.30 o 
  -6   7   2        0.21        0.10      0.86 o 
  -5   7   2       45.82       43.89      2.86 o 
  -4   7   2       28.86       30.41      3.63 o 
  -3   7   2      407.68      443.99     10.89 o 
  -2   7   2       84.37       73.39      6.09 o 
  -1   7   2     1075.76     1002.79     18.27 o 
   0   7   2      941.82      964.15     11.76 o 
   1   7   2     1318.62     1399.36     15.94 o 
   2   7   2      754.00      790.37     12.51 o 
   3   7   2      631.33      653.56     11.73 o 
   4   7   2     1030.53     1107.55     15.60 o 
   5   7   2      496.69      472.99      9.39 o 
   6   7   2      107.76      111.13      4.77 o 
   7   7   2        0.75       -0.64      1.55 o 
   8   7   2       48.92       46.93      4.98 o 
   9   7   2       93.35       92.21      7.01 o 
  10   7   2       16.54       11.67      2.76 o 
  11   7   2       61.68       75.29      8.99 o 
  12   7   2        6.27        7.51      3.30 o 
  13   7   2        2.09       -2.13      2.13 o 
  14   7   2        0.01       -0.93      2.28 o 
  15   7   2        1.12        3.50      3.08 o 
  16   7   2        0.28        2.02      3.97 o 
  17   7   2        0.00        7.22      4.05 o 
  18   7   2        0.01        0.36      4.02 o 
 -19   8   2        0.15       -5.79      5.96 o 
 -18   8   2        1.78        3.57      6.13 o 
 -17   8   2        0.86        8.14      3.56 o 
 -16   8   2        0.00       -2.69      2.69 o 
 -15   8   2        0.39       -2.82      3.15 o 
 -14   8   2       10.07       21.41      4.58 o 
 -13   8   2        0.63        1.78      4.96 o 
 -12   8   2       12.21        5.17      2.95 o 
 -11   8   2        9.00        7.23      2.91 o 
 -10   8   2       26.59       28.47      3.67 o 
  -9   8   2        0.10        0.71      1.49 o 
  -8   8   2       65.50       79.93      4.59 o 
  -7   8   2       17.52       14.36      2.37 o 
  -6   8   2       99.20      105.72      4.45 o 
  -5   8   2        2.09        2.26      0.90 o 
  -4   8   2      196.89      183.56      8.03 o 
  -3   8   2      117.97      144.23      7.45 o 
  -2   8   2      368.93      319.19     10.98 o 
  -1   8   2        1.35        1.96      1.75 o 
   0   8   2      237.37      218.68      6.81 o 
   1   8   2      738.21      755.63     12.03 o 
   2   8   2       19.32       16.52      2.60 o 
   3   8   2       33.12       30.07      3.24 o 
   4   8   2       53.26       58.08      4.39 o 
   5   8   2       40.55       37.92      3.36 o 
   6   8   2        5.54        5.60      1.52 o 
   7   8   2       34.13       37.23      4.51 o 
   8   8   2        0.03       -0.62      1.69 o 
   9   8   2       85.19       71.48      6.38 o 
  10   8   2      134.13      139.88      8.73 o 
  11   8   2        1.26        0.67      2.09 o 
  12   8   2       17.64       15.33      4.35 o 
  13   8   2        0.44       -1.97      1.97 o 
  14   8   2        0.04       -2.23      2.23 o 
  15   8   2        1.13        0.64      2.86 o 
  16   8   2        0.06       -2.01      6.13 o 
  17   8   2        0.38       -2.15      3.67 o 
 -18   9   2        1.09       -1.19      6.81 o 
 -17   9   2        0.31        0.88      3.17 o 
 -16   9   2        0.08        1.22      2.83 o 
 -15   9   2       25.14       21.41      5.41 o 
 -14   9   2        5.46       15.25      3.99 o 
 -13   9   2       72.48       72.61     10.19 o 
 -12   9   2      108.76      117.48     11.34 o 
 -11   9   2       56.34       70.01      7.70 o 
 -10   9   2       50.94       44.88     10.86 o 
  -9   9   2       19.53       15.05      3.28 o 
  -8   9   2       22.80       22.29      3.28 o 
  -7   9   2        1.63        3.24      1.68 o 
  -6   9   2        1.42        0.33      1.71 o 
  -5   9   2        5.61        9.35      2.40 o 
  -4   9   2        8.95        7.93      2.32 o 
  -3   9   2       59.82       74.37      5.94 o 
  -2   9   2        1.26        1.26      1.69 o 
  -1   9   2      147.35      155.02      8.85 o 
   0   9   2        4.48        4.05      1.22 o 
   1   9   2      500.21      570.09     12.42 o 
   2   9   2        6.63        7.00      1.61 o 
   3   9   2       43.90       40.32      3.91 o 
   4   9   2       55.51       43.85      4.12 o 
   5   9   2      103.61      101.95      5.46 o 
   6   9   2       73.66       85.57      6.41 o 
   7   9   2        0.27        0.92      1.61 o 
   8   9   2       29.54       24.25      3.77 o 
   9   9   2      501.53      505.86     14.50 o 
  10   9   2       89.93       87.27      7.22 o 
  11   9   2       24.27       20.79      3.47 o 
  12   9   2        0.27       -0.83      2.21 o 
  13   9   2        0.32        2.59      2.94 o 
  14   9   2        3.20       -0.49      2.41 o 
  15   9   2        0.46       -2.07      2.58 o 
  16   9   2        0.00        3.23      3.23 o 
  17   9   2        0.98        0.46      3.78 o 
 -18  10   2        2.58        8.57      6.86 o 
 -17  10   2        0.69        2.53      6.92 o 
 -16  10   2        0.05        3.25      3.57 o 
 -15  10   2        1.77        0.05      2.90 o 
 -14  10   2        8.09       15.17      4.02 o 
 -13  10   2       11.03        5.39      3.13 o 
 -12  10   2        4.55        6.89      2.63 o 
 -11  10   2      112.39      112.18      9.67 o 
 -10  10   2       71.08       76.20      7.98 o 
  -9  10   2       54.36       63.79     11.84 o 
  -8  10   2        6.45        2.24      1.90 o 
  -7  10   2       10.63       13.05      2.86 o 
  -6  10   2      206.65      226.25      8.39 o 
  -5  10   2       75.69       87.73      6.90 o 
  -4  10   2      135.88      145.49      8.25 o 
  -3  10   2      108.24      109.40      8.47 o 
  -2  10   2       15.34       22.32      4.69 o 
  -1  10   2       25.23       26.30      4.32 o 
   0  10   2      317.84      282.11     11.29 o 
   1  10   2       45.15       46.91      5.65 o 
   2  10   2       75.68       62.07      4.54 o 
   3  10   2      157.76      136.80      6.45 o 
   4  10   2       13.94       14.21      2.55 o 
   5  10   2      130.42      120.95      6.05 o 
   6  10   2       14.06       14.31      2.86 o 
   7  10   2       10.86       15.30      3.01 o 
   8  10   2       23.89       26.38      3.82 o 
   9  10   2       32.14       35.43      4.70 o 
  10  10   2       58.18       72.53      6.68 o 
  11  10   2       14.49       10.45      2.97 o 
  12  10   2        2.41       -0.31      2.63 o 
  13  10   2        0.53       -2.36      5.46 o 
  14  10   2        1.69        0.24      3.69 o 
  15  10   2        0.02        0.01      3.61 o 
  16  10   2        0.26       -2.56      7.83 o 
 -17  11   2        1.68        6.48      4.62 o 
 -16  11   2        0.00        1.45      3.48 o 
 -15  11   2        1.39        3.20      5.90 o 
 -14  11   2       23.62       36.81      8.03 o 
 -13  11   2       20.48       21.51      5.33 o 
 -12  11   2        0.11        1.47      2.46 o 
 -11  11   2      142.20      196.66     12.46 o 
 -10  11   2       68.04       70.05      8.68 o 
  -9  11   2        0.69       -0.96      1.89 o 
  -8  11   2       26.48       18.54      3.72 o 
  -7  11   2      226.40      218.52      9.74 o 
  -6  11   2        0.21        1.47      1.48 o 
  -5  11   2        8.06        2.72      1.87 o 
  -4  11   2       32.44       30.76      4.28 o 
  -3  11   2       89.68       87.80      8.21 o 
  -2  11   2        5.35        4.41      2.47 o 
  -1  11   2       34.41       27.32      4.76 o 
   0  11   2       51.24       40.24      5.46 o 
   1  11   2      161.13      170.55     10.09 o 
   2  11   2       22.21       12.18      3.05 o 
   3  11   2        9.28       10.74      2.82 o 
   4  11   2        4.09        4.99      1.75 o 
   5  11   2       18.36       19.11      2.49 o 
   6  11   2       28.95       32.41      4.17 o 
   7  11   2       33.64       29.25      4.09 o 
   8  11   2        3.83        2.71      1.86 o 
   9  11   2        0.15       -0.79      1.85 o 
  10  11   2        1.81       -0.17      2.64 o 
  11  11   2        6.17        4.33      2.20 o 
  12  11   2        6.11        8.22      2.90 o 
  13  11   2        2.22        3.31      3.16 o 
  14  11   2        3.78        4.03      2.74 o 
  15  11   2        0.30        5.89      3.52 o 
  16  11   2        4.32       11.46      4.67 o 
 -17  12   2        0.02        4.00      4.23 o 
 -16  12   2        0.00        4.49      3.63 o 
 -15  12   2        0.00       -1.06      5.13 o 
 -14  12   2        0.22        2.18      3.11 o 
 -13  12   2       15.82       14.09      5.01 o 
 -12  12   2       37.09       30.62      7.63 o 
 -11  12   2       12.38        7.70      3.06 o 
 -10  12   2        0.01        2.78      2.08 o 
  -9  12   2        6.27        7.95      2.39 o 
  -8  12   2       51.49       47.61      8.65 o 
  -7  12   2        0.65       -0.93      1.54 o 
  -6  12   2        2.28       -0.27      1.64 o 
  -5  12   2        6.76       10.01      3.99 o 
  -4  12   2       76.07       61.39      7.12 o 
  -3  12   2        8.68        6.64      2.54 o 
  -2  12   2      130.26      129.42      9.76 o 
  -1  12   2       47.52       45.99      6.07 o 
   0  12   2       77.18       86.55      8.08 o 
   1  12   2       23.84       16.24      3.81 o 
   2  12   2        1.52       -0.28      2.73 o 
   3  12   2       32.95       23.73      4.22 o 
   4  12   2       12.41       12.78      3.12 o 
   5  12   2       25.68       22.99      3.54 o 
   6  12   2       10.76        8.25      2.87 o 
   7  12   2        8.35        4.86      3.27 o 
   8  12   2        6.92       14.21      2.80 o 
   9  12   2        0.65        4.32      1.83 o 
  10  12   2        0.15       -1.76      1.76 o 
  11  12   2        5.19        6.71      2.34 o 
  12  12   2       13.42       13.12      3.09 o 
  13  12   2        0.02        8.96      2.63 o 
  14  12   2        0.07       -2.11      2.61 o 
  15  12   2        0.86        0.28      3.51 o 
 -16  13   2        0.00       -2.62      4.01 o 
 -15  13   2        0.10       -4.08      4.08 o 
 -14  13   2        0.44        0.20      4.51 o 
 -13  13   2        5.48        3.21      3.18 o 
 -12  13   2       47.02       43.31      7.81 o 
 -11  13   2        0.33       -0.37      2.31 o 
 -10  13   2        1.46        0.07      3.25 o 
  -9  13   2        0.35        1.35      1.75 o 
  -8  13   2        1.35        0.11      1.92 o 
  -7  13   2       60.91       72.38      6.60 o 
  -6  13   2       23.96       24.11      3.79 o 
  -5  13   2       86.55      106.94      8.37 o 
  -4  13   2       97.69       77.25      8.41 o 
  -3  13   2       60.67       72.68      8.09 o 
  -2  13   2       40.05       38.24      5.82 o 
  -1  13   2      279.38      278.22     13.51 o 
   0  13   2       42.61       34.40      5.42 o 
   1  13   2       12.58       13.18      4.23 o 
   2  13   2        0.04       -0.76      1.99 o 
   3  13   2       48.85       54.24      6.74 o 
   4  13   2       18.84       15.43      3.42 o 
   5  13   2        4.84        7.91      2.01 o 
   6  13   2        0.22       -1.76      1.76 o 
   7  13   2        9.14        1.77      2.50 o 
   8  13   2       26.17       20.68      4.31 o 
   9  13   2       27.88       27.55      5.09 o 
  10  13   2       10.68        2.80      2.68 o 
  11  13   2        0.06        2.93      2.41 o 
  12  13   2        6.27        1.91      5.26 o 
  13  13   2        6.02       11.81      3.67 o 
  14  13   2        0.81        5.56      3.21 o 
  15  13   2        0.44       -4.88      4.88 o 
 -16  14   2        0.04       -5.56      5.56 o 
 -15  14   2        0.10        6.68      5.02 o 
 -14  14   2        0.11       -3.25      3.25 o 
 -13  14   2        0.64        3.41      3.46 o 
 -12  14   2        6.35        6.58      3.41 o 
 -11  14   2        0.65        2.14      2.27 o 
 -10  14   2       16.74       13.73      3.61 o 
  -9  14   2       12.56       15.95      3.90 o 
  -8  14   2       39.96       44.65      6.16 o 
  -7  14   2       14.54       14.07      3.34 o 
  -6  14   2        2.32       -0.75      4.06 o 
  -5  14   2      144.21      169.77     12.40 o 
  -4  14   2      437.97      422.11     16.70 o 
  -3  14   2        3.27        3.98      2.76 o 
  -2  14   2       16.98       24.96      5.10 o 
  -1  14   2       99.33      116.89     10.16 o 
   0  14   2       43.67       44.35      6.49 o 
   1  14   2      570.06      615.24     23.06 o 
   2  14   2      273.87      275.54     13.65 o 
   3  14   2        0.48       -0.46      1.82 o 
   4  14   2       32.20       28.54      5.08 o 
   5  14   2        0.64        0.96      2.12 o 
   6  14   2        2.92        1.79      2.39 o 
   7  14   2        0.08        2.40      2.56 o 
   8  14   2       24.79       16.91      3.99 o 
   9  14   2        0.49        1.85      2.60 o 
  10  14   2        0.95        3.23      2.75 o 
  11  14   2        0.05       -0.22      2.60 o 
  12  14   2        5.02        6.21      3.56 o 
  13  14   2        0.01        6.86      5.50 o 
 -15  15   2        0.04        0.27      3.88 o 
 -14  15   2        1.49        6.41      5.22 o 
 -13  15   2        0.57        8.64      3.84 o 
 -12  15   2        3.79       -1.21      3.31 o 
 -11  15   2        6.95        7.73      5.76 o 
 -10  15   2        6.69        4.53      2.71 o 
  -9  15   2       15.55       10.27      3.18 o 
  -8  15   2        0.21       -0.49      3.47 o 
  -7  15   2       11.00       12.75      4.34 o 
  -6  15   2       73.64       60.32      7.40 o 
  -5  15   2       18.79       25.40      5.03 o 
  -4  15   2        0.53        2.22      2.51 o 
  -3  15   2      147.01      148.81     11.95 o 
  -2  15   2       47.52       47.48      6.57 o 
  -1  15   2       34.10       36.58      5.99 o 
   0  15   2        0.20        0.11      2.07 o 
   1  15   2      114.03      119.84     10.65 o 
   2  15   2      178.24      162.35     11.75 o 
   3  15   2       65.42       67.89      7.96 o 
   4  15   2        6.65        5.29      2.53 o 
   5  15   2       16.60       14.05      3.80 o 
   6  15   2       23.41       16.92      4.10 o 
   7  15   2       17.00       14.81      3.58 o 
   8  15   2        0.34        1.31      2.93 o 
   9  15   2       17.21       14.25      4.58 o 
  10  15   2        1.19        6.53      7.49 o 
  11  15   2        5.41       11.90      6.52 o 
  12  15   2        0.20        1.96      6.52 o 
  13  15   2        0.00        3.29      4.59 o 
 -14  16   2        3.65        8.40      5.22 o 
 -13  16   2        0.04        6.86      4.01 o 
 -12  16   2        0.07        5.90      6.41 o 
 -11  16   2        0.01        2.44      3.62 o 
 -10  16   2       15.97       14.86      3.82 o 
  -9  16   2        0.33       -2.17      2.17 o 
  -8  16   2        8.23        5.77      2.78 o 
  -7  16   2        2.19        2.17      2.21 o 
  -6  16   2       41.00       45.04     11.51 o 
  -5  16   2       60.37       49.42      7.41 o 
  -4  16   2        0.04       -0.40      2.34 o 
  -3  16   2       13.40       15.07      4.17 o 
  -2  16   2        2.50        1.04      3.48 o 
  -1  16   2       42.63       44.35      6.79 o 
   0  16   2        6.86        7.49      2.90 o 
   1  16   2        9.78       10.12      3.46 o 
   2  16   2        8.18        5.52      3.07 o 
   3  16   2        5.08        6.01      2.73 o 
   4  16   2       16.67       18.96      4.41 o 
   5  16   2       35.29       23.90      6.28 o 
   6  16   2        0.15        2.75      4.17 o 
   7  16   2       20.84       25.20      6.86 o 
   8  16   2        2.54       -2.75      2.75 o 
   9  16   2        0.00        4.61      3.95 o 
  10  16   2        0.01       -1.35      7.23 o 
  11  16   2        5.70        8.07      6.52 o 
  12  16   2        5.20        0.03      3.73 o 
 -13  17   2        0.35        3.68      4.35 o 
 -12  17   2        1.33        4.08      4.17 o 
 -11  17   2        0.02       -1.30      3.50 o 
 -10  17   2        4.10        4.40      4.77 o 
  -9  17   2        1.24        3.40      3.13 o 
  -8  17   2        5.24        3.74      3.38 o 
  -7  17   2        9.01        5.22      2.78 o 
  -6  17   2        0.34        0.23      2.81 o 
  -5  17   2       14.83       17.24      4.47 o 
  -4  17   2       13.02       17.83      4.28 o 
  -3  17   2       29.91       21.90      7.58 o 
  -2  17   2       18.28       16.13      4.53 o 
  -1  17   2        1.66        2.56      2.76 o 
   0  17   2        3.73        2.04      2.67 o 
   1  17   2        0.45        2.25      2.46 o 
   2  17   2        0.36        0.57      2.54 o 
   3  17   2        4.85       11.53      3.23 o 
   4  17   2        6.67       -1.92      6.55 o 
   5  17   2        0.05       -1.55      3.63 o 
   6  17   2        5.50        7.19      4.10 o 
   7  17   2        0.00        0.78      3.55 o 
   8  17   2       15.88       15.43      5.74 o 
   9  17   2        1.01        3.88      6.81 o 
  10  17   2        1.49       11.41      6.04 o 
  11  17   2        1.01        0.12      5.87 o 
 -11  18   2        1.86       -2.82      3.53 o 
 -10  18   2        1.07        3.94      4.01 o 
  -9  18   2        0.92        5.22      2.63 o 
  -8  18   2        5.58        3.85      3.49 o 
  -7  18   2        0.63        3.98      6.72 o 
  -6  18   2        9.05        5.02      3.05 o 
  -5  18   2        0.81        0.56      3.05 o 
  -4  18   2        7.02       11.16      3.96 o 
  -3  18   2       17.26       20.95      4.46 o 
  -2  18   2        0.39       -2.06      2.06 o 
  -1  18   2        6.51        2.96      4.61 o 
   0  18   2       13.64       12.92      3.91 o 
   1  18   2       15.26       12.53      3.62 o 
   2  18   2        0.47        0.50      2.68 o 
   3  18   2        4.26        2.25      3.20 o 
   4  18   2        2.39       -0.33      5.42 o 
   5  18   2        2.17        4.25      4.53 o 
   6  18   2        8.59       11.91      5.45 o 
   7  18   2        4.94        7.61      4.57 o 
   8  18   2        2.54       31.65     14.58 o 
   9  18   2        0.84        2.94      4.67 o 
  10  18   2        2.05        6.84      4.86 o 
 -10  19   2        0.64        5.39      6.01 o 
  -9  19   2        0.01        2.64      3.81 o 
  -8  19   2        0.34        0.68      2.92 o 
  -7  19   2        0.05       -2.70      2.70 o 
  -6  19   2        0.84        1.11      6.13 o 
  -5  19   2       11.77       22.72      5.36 o 
  -4  19   2        0.46        1.49      5.98 o 
  -3  19   2        2.89        4.78      2.85 o 
  -2  19   2        1.42        5.16      3.86 o 
  -1  19   2        2.93        7.66      3.26 o 
   0  19   2        4.44        2.98      3.02 o 
   1  19   2        0.68       -0.19      2.08 o 
   2  19   2        1.55        0.03      2.57 o 
   3  19   2        1.67       -2.53      2.63 o 
   4  19   2        0.68       -2.26      4.34 o 
   5  19   2        0.03       -2.88      4.13 o 
   6  19   2        0.63       -3.86      3.86 o 
   7  19   2        0.76        5.55     10.27 o 
   8  19   2        1.74        2.45      4.44 o 
   9  19   2        0.20       -5.05      5.05 o 
  -8  20   2        0.02        0.52      3.44 o 
  -7  20   2        7.58       15.50      4.55 o 
  -6  20   2        0.06        3.04      3.39 o 
  -5  20   2        0.24       -2.21      2.86 o 
  -4  20   2        4.61        8.76      3.49 o 
  -3  20   2        2.58        8.51      3.07 o 
  -2  20   2        8.85       21.79      5.98 o 
  -1  20   2        2.49       -1.69      2.59 o 
   0  20   2        0.57       -0.52      2.43 o 
   1  20   2        7.23       15.85      3.80 o 
   2  20   2        7.52       10.47      3.36 o 
   3  20   2        8.53       15.54      8.93 o 
   4  20   2        3.15        4.25      5.16 o 
   5  20   2        1.14        0.94      5.98 o 
   6  20   2       12.03       27.65      8.12 o 
   7  20   2        4.32        5.37      9.16 o 
  -6  21   2        0.02       -2.72      9.02 o 
  -5  21   2        1.10        0.16      3.19 o 
  -4  21   2        2.68        6.09      7.37 o 
  -3  21   2        0.73        2.94      9.56 o 
  -2  21   2       26.38       38.03      7.75 o 
  -1  21   2       10.10       14.11      3.79 o 
   0  21   2        3.42        5.18      2.93 o 
   1  21   2        3.12        7.58      3.43 o 
   2  21   2        1.45       -2.03      2.50 o 
   3  21   2        4.30        2.47      3.98 o 
   4  21   2        7.21        7.36      4.43 o 
 -20   1   3        0.85       -2.21      6.89 o 
 -19   1   3        0.09       -3.29      3.29 o 
 -18   1   3        0.01        1.72      2.59 o 
 -17   1   3        7.72        8.35      8.74 o 
 -16   1   3        2.66       -0.23      2.30 o 
 -15   1   3       22.31       16.94      3.24 o 
 -14   1   3       27.37       28.87      4.00 o 
 -13   1   3        5.25        4.29      2.07 o 
 -12   1   3        0.91        0.89      1.82 o 
 -11   1   3        0.80       -0.59      1.72 o 
 -10   1   3        4.76        7.15      2.17 o 
  -9   1   3       37.65       33.68      4.03 o 
  -8   1   3      165.21      148.47      7.31 o 
  -7   1   3       41.92       38.90      3.98 o 
  -6   1   3      337.90      308.02      6.86 o 
  -5   1   3      228.05      227.90      4.72 o 
  -4   1   3      541.00      552.08      9.26 o 
  -3   1   3       85.08       80.65      5.17 o 
  -2   1   3      309.80      262.96     10.57 o 
  -1   1   3     1013.30      971.00     19.60 o 
   0   1   3      960.05      969.22     18.79 o 
   1   1   3      126.52      130.40      5.37 o 
   2   1   3      148.40      148.29      5.00 o 
   3   1   3       13.35       15.92      2.17 o 
   4   1   3      759.17      889.61     10.36 o 
   5   1   3      384.74      411.41      8.08 o 
   6   1   3      291.12      281.39      8.95 o 
   7   1   3       68.40       83.77      9.60 o 
   8   1   3        1.87        1.64      2.60 o 
   9   1   3       26.46       30.37      5.86 o 
  10   1   3        0.66       -3.60      3.60 o 
  11   1   3        1.34       -1.88      2.12 o 
  12   1   3       38.09       37.07      8.28 o 
  13   1   3        0.28        4.38      3.26 o 
  14   1   3        4.30        1.93      4.51 o 
  15   1   3        4.26        3.46      4.91 o 
  16   1   3        0.02       -0.71      3.38 o 
  17   1   3        0.27        0.68      5.42 o 
  18   1   3        0.05        2.81      5.93 o 
 -20   2   3        0.31        2.32      3.27 o 
 -19   2   3        0.02       -2.62      4.42 o 
 -18   2   3        2.10       -1.14      5.59 o 
 -17   2   3        2.16        2.45      2.34 o 
 -16   2   3        1.39        0.34      2.24 o 
 -15   2   3        4.48        4.60      3.34 o 
 -14   2   3        1.51        3.05      1.88 o 
 -13   2   3        7.11        5.60      1.94 o 
 -12   2   3       14.23       20.64      3.44 o 
 -11   2   3        0.62       -1.33      1.33 o 
 -10   2   3       38.86       45.60      4.88 o 
  -9   2   3      336.00      355.24     10.69 o 
  -8   2   3      835.94      845.44     15.73 o 
  -7   2   3      141.70      141.11      6.09 o 
  -6   2   3      109.97       99.15      4.45 o 
  -5   2   3      515.56      505.10      9.09 o 
  -4   2   3      651.03      648.24     10.20 o 
  -3   2   3     1026.31      978.01     16.41 o 
  -2   2   3      328.67      299.59      9.01 o 
  -1   2   3      157.17      152.86      8.51 o 
   0   2   3      541.06      535.41     11.45 o 
   1   2   3       52.09       48.62      3.49 o 
   2   2   3      408.27      401.65      9.52 o 
   3   2   3      394.57      433.21      8.92 o 
   4   2   3      133.89      121.93      5.31 o 
   5   2   3      384.78      381.79      7.59 o 
   6   2   3       90.24       87.58      6.04 o 
   7   2   3       17.09       16.31      2.77 o 
   8   2   3       17.14       18.60      5.05 o 
   9   2   3        0.64       -1.97      1.97 o 
  10   2   3       96.60      101.27     11.54 o 
  11   2   3        0.64        2.21      3.83 o 
  12   2   3        0.03       -0.79      3.38 o 
  13   2   3        2.82        2.64      3.53 o 
  14   2   3        6.61        9.81      4.85 o 
  15   2   3        0.02        0.54      4.74 o 
  16   2   3        0.40       -3.79      3.79 o 
  17   2   3        0.01       -1.65      6.89 o 
  18   2   3        0.06        2.51      4.26 o 
 -20   3   3        0.64        2.02      4.45 o 
 -19   3   3        0.19        2.57      3.28 o 
 -18   3   3        1.50        7.02      3.62 o 
 -17   3   3        2.53        1.41      5.20 o 
 -16   3   3        0.16        1.66      2.30 o 
 -15   3   3        0.29       -1.18      2.46 o 
 -14   3   3        9.51       10.27      3.28 o 
 -13   3   3        6.96        5.08      2.06 o 
 -12   3   3       22.06       19.26      3.50 o 
 -11   3   3       33.67       28.74      3.93 o 
 -10   3   3        2.31        1.76      1.88 o 
  -9   3   3       48.30       49.66      4.88 o 
  -8   3   3      175.71      212.06      9.07 o 
  -7   3   3      319.77      329.03      7.96 o 
  -6   3   3      170.89      194.08      6.11 o 
  -5   3   3      189.24      181.87      5.68 o 
  -4   3   3      707.41      765.59     11.29 o 
  -3   3   3     1017.58     1049.18     17.79 o 
  -2   3   3      967.15      959.63     14.41 o 
  -1   3   3     1642.39     1682.07     18.97 o 
   0   3   3       30.13       28.41      2.58 o 
   1   3   3      545.80      603.94     11.96 o 
   2   3   3       73.56       62.58      4.43 o 
   3   3   3      422.74      498.03     10.60 o 
   4   3   3       44.56       41.51      3.20 o 
   5   3   3      100.35       78.46      5.94 o 
   6   3   3        2.55        6.55      2.25 o 
   7   3   3       26.03       24.70      3.79 o 
   8   3   3       12.89        7.11      3.39 o 
   9   3   3        0.02       -0.53      4.06 o 
  10   3   3        3.88        2.40      2.81 o 
  11   3   3      127.99      126.62     13.46 o 
  12   3   3        0.15        1.32      3.04 o 
  13   3   3        7.85        4.49      3.50 o 
  14   3   3        0.02       -1.24      3.55 o 
  15   3   3        1.60       -1.11      6.89 o 
  16   3   3        0.74        0.72      3.73 o 
  17   3   3        0.05       -2.90      3.68 o 
  18   3   3        0.33       -5.36      5.36 o 
 -20   4   3        0.24        0.34      5.05 o 
 -19   4   3        0.70       -3.80      4.14 o 
 -18   4   3        0.11       -2.75      2.75 o 
 -17   4   3        1.06        3.54      2.49 o 
 -16   4   3        0.77        3.24      2.41 o 
 -15   4   3        0.78        4.64      2.16 o 
 -14   4   3        8.52        5.34      2.33 o 
 -13   4   3       13.50        9.22      2.41 o 
 -12   4   3       17.11       18.71      3.66 o 
 -11   4   3       10.00       12.54      3.19 o 
 -10   4   3      103.16      105.14      7.02 o 
  -9   4   3      216.04      227.04      9.00 o 
  -8   4   3      214.90      213.86      8.39 o 
  -7   4   3       18.38       14.45      2.14 o 
  -6   4   3      270.29      280.08      7.31 o 
  -5   4   3       37.70       39.65      3.25 o 
  -4   4   3       36.43       38.55      3.43 o 
  -3   4   3     2106.70     2262.79     23.45 o 
  -2   4   3       58.80       58.48      4.49 o 
  -1   4   3     1350.97     1258.15     16.90 o 
   0   4   3      153.20      158.01      8.09 o 
   1   4   3      166.62      175.76      5.93 o 
   2   4   3      712.37      796.33     12.72 o 
   3   4   3      134.48      138.90      5.86 o 
   4   4   3        1.00        1.84      1.11 o 
   5   4   3       21.08       20.54      2.12 o 
   6   4   3        0.73        2.27      1.75 o 
   7   4   3        8.86        4.86      2.24 o 
   8   4   3       29.58       31.92      6.28 o 
   9   4   3       10.43        7.09      3.57 o 
  10   4   3        0.43        2.19      6.64 o 
  11   4   3      139.41      138.69     14.12 o 
  12   4   3        3.35        3.89      3.27 o 
  13   4   3        4.23       -0.17      3.35 o 
  14   4   3        2.38        2.04      3.75 o 
  15   4   3        6.40       -2.56      3.29 o 
  16   4   3        0.00        3.04      3.79 o 
  17   4   3        0.19        0.60      3.50 o 
 -19   5   3        0.02       -1.36      5.22 o 
 -18   5   3        3.86       12.03      6.24 o 
 -17   5   3        0.97        4.33      3.20 o 
 -16   5   3        6.19        9.39      2.56 o 
 -15   5   3       20.42       13.42      3.15 o 
 -14   5   3       11.10       11.75      2.50 o 
 -13   5   3       42.11       38.41      4.78 o 
 -12   5   3        7.69        5.36      1.97 o 
 -11   5   3       36.03       42.21      4.66 o 
 -10   5   3       12.56        8.50      2.26 o 
  -9   5   3       17.76       15.78      2.95 o 
  -8   5   3       79.63       90.11      6.78 o 
  -7   5   3      763.27      820.95     12.04 o 
  -6   5   3       57.04       58.32      3.57 o 
  -5   5   3      174.77      188.40      5.57 o 
  -4   5   3       85.64       87.70      5.12 o 
  -3   5   3     2230.87     2309.95     29.20 o 
  -2   5   3      631.16      605.42     12.31 o 
  -1   5   3       12.88       15.73      2.16 o 
   0   5   3      128.96      101.59      4.87 o 
   1   5   3       15.31       11.41      1.97 o 
   2   5   3      147.68      126.98      5.36 o 
   3   5   3       74.01       72.95      4.48 o 
   4   5   3      267.09      281.26      7.61 o 
   5   5   3        2.82        2.62      1.16 o 
   6   5   3       80.67       67.35      6.22 o 
   7   5   3       73.47       64.96      6.27 o 
   8   5   3        0.00       -1.75      1.75 o 
   9   5   3       54.98       39.64      7.35 o 
  10   5   3        9.33       10.58      4.71 o 
  11   5   3      154.86      160.44     15.00 o 
  12   5   3        0.89       -1.65      2.86 o 
  13   5   3        0.29        4.09      4.85 o 
  14   5   3        2.14       -4.59      4.59 o 
  15   5   3        1.77        5.90      5.22 o 
  16   5   3        0.00       -0.30      3.91 o 
  17   5   3        0.39       -5.51      5.79 o 
 -19   6   3        1.45        7.49      5.16 o 
 -18   6   3        0.00       -1.19      4.65 o 
 -17   6   3        0.26       -2.60      2.60 o 
 -16   6   3        1.45        1.56      3.02 o 
 -15   6   3        0.20        2.97      1.86 o 
 -14   6   3       13.05       11.77      2.59 o 
 -13   6   3       33.36       37.78      4.71 o 
 -12   6   3       95.70      105.38      6.61 o 
 -11   6   3       66.21       61.20      5.20 o 
 -10   6   3       15.04       10.59      2.09 o 
  -9   6   3        2.31        1.59      1.40 o 
  -8   6   3       86.10       90.61      5.43 o 
  -7   6   3        6.12        6.68      1.58 o 
  -6   6   3        3.91        2.97      1.15 o 
  -5   6   3      120.57      137.97      4.80 o 
  -4   6   3        6.44        5.70      1.71 o 
  -3   6   3       92.92      111.81      7.40 o 
  -2   6   3      168.96      179.76      5.15 o 
  -1   6   3      155.55      135.77      4.97 o 
   0   6   3       28.72       23.75      2.61 o 
   1   6   3      161.76      149.66      5.83 o 
   2   6   3      251.80      250.46      7.46 o 
   3   6   3      414.30      450.44     10.13 o 
   4   6   3      119.05      134.15      5.80 o 
   5   6   3       26.73       15.80      2.94 o 
   6   6   3        7.74        3.42      1.94 o 
   7   6   3       52.34       58.72      5.62 o 
   8   6   3      103.40       99.52      9.70 o 
   9   6   3        8.23        4.72      2.75 o 
  10   6   3       31.34       26.33      6.37 o 
  11   6   3        2.70        0.24      4.11 o 
  12   6   3        3.52        8.87      4.06 o 
  13   6   3        3.94        7.46      3.95 o 
  14   6   3        2.74        4.21      3.74 o 
  15   6   3        4.65        4.90      4.99 o 
  16   6   3        0.04        2.15      4.35 o 
  17   6   3        0.14       -0.72      4.72 o 
 -19   7   3        0.41       -1.64      4.03 o 
 -18   7   3        0.00        3.43      3.50 o 
 -17   7   3        1.39        4.22      3.17 o 
 -16   7   3        0.06        8.17      3.63 o 
 -15   7   3        4.20        1.84      2.81 o 
 -14   7   3        3.01       10.55      2.38 o 
 -13   7   3       35.37       49.00      5.55 o 
 -12   7   3       27.25       37.27      4.65 o 
 -11   7   3       98.19      102.41      7.83 o 
 -10   7   3        2.78        1.87      3.17 o 
  -9   7   3        0.00        0.55      1.60 o 
  -8   7   3       16.82       20.47      3.01 o 
  -7   7   3       37.06       30.68      3.59 o 
  -6   7   3        2.05        6.59      1.94 o 
  -5   7   3      334.99      378.57     11.20 o 
  -4   7   3      155.77      152.88      7.92 o 
  -3   7   3       25.00       35.97      4.69 o 
  -2   7   3       63.44       48.83      5.33 o 
  -1   7   3      400.62      414.34      7.65 o 
   0   7   3      240.09      278.33      7.22 o 
   1   7   3      122.24      138.47      5.67 o 
   2   7   3        8.42        5.77      1.76 o 
   3   7   3       10.96        9.69      1.96 o 
   4   7   3       62.65       67.16      4.59 o 
   5   7   3      102.57       93.49      6.62 o 
   6   7   3        0.76        0.53      1.51 o 
   7   7   3       15.27       19.99      3.35 o 
   8   7   3        1.07        0.67      1.87 o 
   9   7   3       47.84       45.61      5.17 o 
  10   7   3       38.58       40.53      6.12 o 
  11   7   3        7.02        5.55      2.47 o 
  12   7   3        5.57       10.80      3.31 o 
  13   7   3        4.77        0.73      4.47 o 
  14   7   3        0.21        2.83      2.53 o 
  15   7   3        0.51        2.46      2.67 o 
  16   7   3        0.00       -2.05      2.69 o 
  17   7   3        1.35       -4.88      5.67 o 
 -19   8   3        0.95        6.64      6.41 o 
 -18   8   3        0.13       -0.17      3.25 o 
 -17   8   3        0.17        0.46      3.16 o 
 -16   8   3        5.29        8.46      3.89 o 
 -15   8   3        6.27        9.01      3.73 o 
 -14   8   3       47.63       43.40      4.99 o 
 -13   8   3       32.51       42.67      5.20 o 
 -12   8   3        2.82        6.98      2.17 o 
 -11   8   3      211.04      210.57     10.84 o 
 -10   8   3       37.62       36.75      4.56 o 
  -9   8   3       87.39       75.75      6.69 o 
  -8   8   3      173.18      191.82      9.77 o 
  -7   8   3       26.81       24.46      3.79 o 
  -6   8   3      258.09      262.13      9.89 o 
  -5   8   3       14.08       13.87      2.96 o 
  -4   8   3       36.94       50.29      5.91 o 
  -3   8   3       32.35       28.42      4.41 o 
  -2   8   3       69.92       79.60      7.08 o 
  -1   8   3        0.16       -0.75      1.52 o 
   0   8   3      338.81      353.36     12.14 o 
   1   8   3      118.63      103.11      5.05 o 
   2   8   3       79.03       96.50      5.45 o 
   3   8   3      158.87      146.04      6.40 o 
   4   8   3        5.24        4.47      2.77 o 
   5   8   3      149.67      167.64      8.58 o 
   6   8   3       51.40       44.53      4.93 o 
   7   8   3        0.36        1.68      2.03 o 
   8   8   3      199.62      203.82     10.19 o 
   9   8   3        1.44       -1.86      1.86 o 
  10   8   3       67.39       68.31      9.28 o 
  11   8   3      101.39      115.47     10.64 o 
  12   8   3        4.04        1.72      4.62 o 
  13   8   3        0.16        6.17      3.10 o 
  14   8   3        1.24        3.04      2.67 o 
  15   8   3        5.53        1.97      2.93 o 
  16   8   3        0.71        9.59      4.14 o 
 -18   9   3        0.02        0.97      3.64 o 
 -17   9   3        0.17        3.99      3.41 o 
 -16   9   3        0.13       -2.65      2.87 o 
 -15   9   3        5.35        0.08      4.68 o 
 -14   9   3       15.12       20.58      4.19 o 
 -13   9   3        3.30        1.55      3.26 o 
 -12   9   3       62.48       63.18      7.76 o 
 -11   9   3       85.64       80.81      8.67 o 
 -10   9   3       12.49        8.81      3.09 o 
  -9   9   3        1.73        1.68      2.54 o 
  -8   9   3        0.30        0.29      1.63 o 
  -7   9   3       45.57       45.76      5.25 o 
  -6   9   3        0.01       -0.52      1.58 o 
  -5   9   3       69.65       67.78      6.27 o 
  -4   9   3       26.41       34.56      5.14 o 
  -3   9   3       62.11       63.92      6.71 o 
  -2   9   3       21.50       15.18      3.60 o 
  -1   9   3        2.12       -0.45      1.92 o 
   0   9   3       76.22       83.14      7.33 o 
   1   9   3        0.16       -1.43      1.43 o 
   2   9   3      103.88      123.95     10.31 o 
   3   9   3       25.98       36.91      3.91 o 
   4   9   3       54.92       53.81      4.63 o 
   5   9   3        0.05       -1.46      1.46 o 
   6   9   3       12.72       12.98      2.74 o 
   7   9   3      164.37      183.54      9.74 o 
   8   9   3      116.34      125.75      8.53 o 
   9   9   3       16.77       20.05      3.36 o 
  10   9   3       50.01       53.59      6.81 o 
  11   9   3        0.38       -2.14      2.14 o 
  12   9   3        0.00       -2.11      2.11 o 
  13   9   3        1.81        0.50      2.51 o 
  14   9   3        1.35        2.20      2.70 o 
  15   9   3        0.20       -1.91      3.78 o 
  16   9   3        2.35       -1.05      5.25 o 
 -18  10   3        1.27        8.47      4.64 o 
 -17  10   3        0.05        4.29      3.75 o 
 -16  10   3        1.70       -2.55      3.86 o 
 -15  10   3        0.04       -1.94      3.91 o 
 -14  10   3       11.10        5.65      4.09 o 
 -13  10   3        9.75        9.55      3.27 o 
 -12  10   3       89.90       95.76      9.87 o 
 -11  10   3       28.43       43.61      6.31 o 
 -10  10   3       22.47       22.75      4.73 o 
  -9  10   3       39.01       34.75      5.40 o 
  -8  10   3       79.31       96.77      7.86 o 
  -7  10   3        0.81        2.59      2.11 o 
  -6  10   3        7.77        9.12      2.54 o 
  -5  10   3      332.84      305.98     11.27 o 
  -4  10   3       54.74       54.23      6.49 o 
  -3  10   3      152.86      132.63      9.62 o 
  -2  10   3        6.21        8.18      2.84 o 
  -1  10   3      403.83      372.73     13.61 o 
   0  10   3      249.97      245.52     11.50 o 
   1  10   3      447.78      433.02     16.86 o 
   2  10   3      129.48      149.50      9.34 o 
   3  10   3        5.90        5.25      3.22 o 
   4  10   3        0.64        3.65      1.75 o 
   5  10   3       13.64       16.04      4.91 o 
   6  10   3       25.62       20.80      3.45 o 
   7  10   3        0.84        3.84      2.31 o 
   8  10   3       27.50       34.04      4.56 o 
   9  10   3       54.66       59.15      6.11 o 
  10  10   3        4.41        7.99      3.35 o 
  11  10   3        1.19        2.69      2.49 o 
  12  10   3        2.09        3.35      2.46 o 
  13  10   3        0.00        0.60      2.46 o 
  14  10   3        0.49        3.92      2.74 o 
  15  10   3        2.20        1.71      2.96 o 
 -17  11   3        1.09        6.41      5.07 o 
 -16  11   3        0.03       -5.52      6.72 o 
 -15  11   3        0.01        1.60      6.24 o 
 -14  11   3        1.72        5.51      4.12 o 
 -13  11   3       60.12       71.78      8.25 o 
 -12  11   3       30.07       26.14      5.06 o 
 -11  11   3        3.80        4.02      2.72 o 
 -10  11   3       20.42       18.82      4.26 o 
  -9  11   3        2.06       -0.18      2.07 o 
  -8  11   3        1.55        5.90      2.49 o 
  -7  11   3        0.48       -0.10      1.74 o 
  -6  11   3       19.92       15.02      3.13 o 
  -5  11   3       72.67       73.62      7.90 o 
  -4  11   3        0.16        2.01      2.37 o 
  -3  11   3       92.15      102.68      9.00 o 
  -2  11   3        5.45        5.99      2.52 o 
  -1  11   3       66.83       50.17      6.31 o 
   0  11   3      128.66      117.80      9.14 o 
   1  11   3       87.77       95.73     14.46 o 
   2  11   3      197.08      173.24     10.42 o 
   3  11   3       26.83       28.36      4.59 o 
   4  11   3       11.92        4.74      3.15 o 
   5  11   3        6.24        8.11      3.47 o 
   6  11   3        3.66        1.55      2.48 o 
   7  11   3        0.57        0.90      2.98 o 
   8  11   3       30.65       24.36      4.79 o 
   9  11   3       35.81       35.90      5.66 o 
  10  11   3        1.37        2.33      1.83 o 
  11  11   3        5.14        6.69      2.52 o 
  12  11   3        3.00        6.41      2.63 o 
  13  11   3        3.02        6.57      2.73 o 
  14  11   3        0.27        2.32      2.81 o 
  15  11   3        0.13       -0.09      2.95 o 
 -17  12   3        0.38        4.78      9.61 o 
 -16  12   3        0.01       11.48      5.03 o 
 -15  12   3        5.59        5.98      4.19 o 
 -14  12   3        1.98        2.23      3.60 o 
 -13  12   3        4.99        5.41      2.64 o 
 -12  12   3        0.03       -2.21      2.21 o 
 -11  12   3        2.22       -1.30      2.30 o 
 -10  12   3       22.01       26.66      4.94 o 
  -9  12   3        7.33       13.65      3.51 o 
  -8  12   3       61.82       47.38      6.56 o 
  -7  12   3       10.20       14.16      3.21 o 
  -6  12   3       31.56       29.49      4.51 o 
  -5  12   3        0.76       -0.42      2.40 o 
  -4  12   3       54.27       49.70      6.53 o 
  -3  12   3      178.90      188.82     11.96 o 
  -2  12   3        0.39        1.25      1.97 o 
  -1  12   3        2.43        0.31      1.85 o 
   0  12   3       18.27       14.89      3.49 o 
   1  12   3       76.89       63.61      7.20 o 
   2  12   3        2.33        1.10      2.58 o 
   3  12   3       16.92       21.14      4.06 o 
   4  12   3        0.38       -0.94      2.47 o 
   5  12   3        4.30        1.32      2.73 o 
   6  12   3       10.87       10.26      3.35 o 
   7  12   3        0.88        2.21      2.40 o 
   8  12   3       19.67       21.96      4.58 o 
   9  12   3        8.66       11.15      4.23 o 
  10  12   3       13.24       13.85      3.28 o 
  11  12   3        5.41        7.48      5.22 o 
  12  12   3        0.35       -1.17      3.30 o 
  13  12   3        0.10       -1.08      3.20 o 
  14  12   3        0.29        0.84      4.03 o 
 -16  13   3        0.87        2.11      4.05 o 
 -15  13   3        0.34       -1.32      4.02 o 
 -14  13   3       13.58        9.89      5.70 o 
 -13  13   3        9.32       11.41      4.76 o 
 -12  13   3        4.82        4.13      2.85 o 
 -11  13   3       12.07       17.32      3.70 o 
 -10  13   3        1.38        0.67      2.82 o 
  -9  13   3        0.29       -0.80      1.96 o 
  -8  13   3        9.70        6.98      2.54 o 
  -7  13   3        0.12        2.53      1.81 o 
  -6  13   3      152.82      170.16     12.55 o 
  -5  13   3      230.12      249.97     14.33 o 
  -4  13   3        1.11       -0.84      2.22 o 
  -3  13   3       24.99       16.19      4.04 o 
  -2  13   3      326.22      364.67     15.03 o 
  -1  13   3      129.48      124.86     10.41 o 
   0  13   3       24.41       20.22      4.26 o 
   1  13   3       27.88       28.12      4.76 o 
   2  13   3        0.15        0.80      1.97 o 
   3  13   3       16.32       21.18      4.37 o 
   4  13   3       30.32       40.51      7.85 o 
   5  13   3       16.28       27.49      8.65 o 
   6  13   3        2.83        2.44      3.32 o 
   7  13   3       20.16       16.96      4.18 o 
   8  13   3       24.09       19.78      4.34 o 
   9  13   3        1.71        1.23      2.55 o 
  10  13   3        0.29       -0.73      2.23 o 
  11  13   3        0.91        6.20      3.49 o 
  12  13   3        7.93        9.57      4.23 o 
  13  13   3        0.10        2.80      3.67 o 
  14  13   3        0.03       -0.60      5.02 o 
 -15  14   3        0.03        6.04      5.01 o 
 -14  14   3        1.74        0.31      3.71 o 
 -13  14   3        2.96        4.75      4.21 o 
 -12  14   3       12.44       18.20      5.04 o 
 -11  14   3        1.61        7.58      3.09 o 
 -10  14   3        1.25        5.75      2.59 o 
  -9  14   3       12.78       14.62      3.62 o 
  -8  14   3        0.57        2.68      2.30 o 
  -7  14   3        3.58       -0.84      2.62 o 
  -6  14   3        0.29       -2.81      2.81 o 
  -5  14   3        7.70        3.21      2.37 o 
  -4  14   3       89.82       98.57      9.93 o 
  -3  14   3      230.47      254.21     14.47 o 
  -2  14   3       17.23       18.72      4.23 o 
  -1  14   3       54.54       56.26      7.20 o 
   0  14   3       89.93       92.05      9.18 o 
   1  14   3        2.15       -1.85      1.85 o 
   2  14   3        0.15       -1.15      1.72 o 
   3  14   3        0.08       -0.22      2.33 o 
   4  14   3        0.16       -2.21      5.05 o 
   5  14   3       20.13       11.93      4.64 o 
   6  14   3       38.92       37.73      5.96 o 
   7  14   3        0.01        1.68      3.19 o 
   8  14   3       10.04        7.04      2.75 o 
   9  14   3        3.19        4.57      2.77 o 
  10  14   3        0.00       -1.59      2.41 o 
  11  14   3        0.28       -1.77      3.63 o 
  12  14   3        0.28        1.45      5.87 o 
  13  14   3        0.11       11.11      3.77 o 
 -14  15   3        0.83       -4.24      4.50 o 
 -13  15   3        4.50        4.90      4.19 o 
 -12  15   3       14.76       12.75      3.64 o 
 -11  15   3       10.77        9.35      6.17 o 
 -10  15   3        0.00        0.22      2.34 o 
  -9  15   3        0.48        4.25      2.63 o 
  -8  15   3        2.22        0.26      2.32 o 
  -7  15   3        0.79       -1.47      2.12 o 
  -6  15   3       17.40       17.92      4.54 o 
  -5  15   3        5.02        0.52      6.21 o 
  -4  15   3      159.33      172.38     13.15 o 
  -3  15   3        0.36       -0.33      2.76 o 
  -2  15   3       87.21       89.16      9.47 o 
  -1  15   3        1.45        1.57      2.92 o 
   0  15   3      143.86      157.75     12.00 o 
   1  15   3      234.84      260.32     14.08 o 
   2  15   3        1.16        1.49      2.15 o 
   3  15   3       47.45       44.83     10.52 o 
   4  15   3        4.67        2.59      6.78 o 
   5  15   3        0.02        0.57      2.67 o 
   6  15   3        1.75        2.62      2.61 o 
   7  15   3        1.25        1.66      2.47 o 
   8  15   3       18.71       23.96      4.85 o 
   9  15   3        7.81        5.66      3.34 o 
  10  15   3        0.14       -1.47      2.59 o 
  11  15   3        1.78        6.13      4.23 o 
  12  15   3        4.25        6.04      7.32 o 
 -13  16   3        0.02       -0.43      8.31 o 
 -12  16   3        1.40       -2.88      5.87 o 
 -11  16   3        0.12        1.07      2.80 o 
 -10  16   3        1.34        2.19      2.51 o 
  -9  16   3        2.58        1.30      3.14 o 
  -8  16   3        4.46        3.52      2.55 o 
  -7  16   3       27.91       23.15      6.32 o 
  -6  16   3        0.05        4.92      2.44 o 
  -5  16   3       52.23       55.57      7.75 o 
  -4  16   3        0.63        0.44      3.01 o 
  -3  16   3        9.51        8.27      3.10 o 
  -2  16   3        0.00       -0.12      2.08 o 
  -1  16   3        8.32        8.89      3.05 o 
   0  16   3       21.33       17.91      4.08 o 
   1  16   3      153.29      152.12     12.18 o 
   2  16   3       94.37      101.61      9.92 o 
   3  16   3       11.38        4.53      4.11 o 
   4  16   3       28.58       18.79      5.45 o 
   5  16   3        4.07        0.43      3.38 o 
   6  16   3        2.87        5.30      2.77 o 
   7  16   3        0.61        2.09      2.67 o 
   8  16   3        0.38        0.25      2.83 o 
   9  16   3        1.53       11.51      4.47 o 
  10  16   3        0.08       -2.87      3.16 o 
  11  16   3        0.00       -3.23      3.23 o 
 -12  17   3        0.18        1.63      4.10 o 
 -11  17   3        0.15       -2.17      2.98 o 
 -10  17   3        2.82        5.99      3.11 o 
  -9  17   3        2.48        1.48      2.72 o 
  -8  17   3        4.44       -0.98      8.00 o 
  -7  17   3        2.91        3.32      2.59 o 
  -6  17   3        7.94        2.86      2.33 o 
  -5  17   3        1.33       -1.14      2.03 o 
  -4  17   3        1.57        1.34      2.27 o 
  -3  17   3        0.00       -2.73      2.73 o 
  -2  17   3        1.02        1.70      2.23 o 
  -1  17   3        4.93        3.84      2.70 o 
   0  17   3        0.46       -2.25      2.25 o 
   1  17   3        5.13        0.94      3.98 o 
   2  17   3        2.98       -1.72      2.23 o 
   3  17   3        1.12        2.88      4.34 o 
   4  17   3        0.08       -2.61      4.13 o 
   5  17   3       17.62       17.25      4.36 o 
   6  17   3        0.01        2.23      3.69 o 
   7  17   3        1.45       -1.47      4.51 o 
   8  17   3        0.44        1.31      7.32 o 
   9  17   3        0.03       -3.80      3.80 o 
  10  17   3        0.42        6.99      4.04 o 
 -11  18   3        0.05       -1.04      3.86 o 
 -10  18   3        1.22        3.13      4.44 o 
  -9  18   3        4.37       15.73      5.06 o 
  -8  18   3        0.08        1.72      6.38 o 
  -7  18   3        2.29       -1.25      3.16 o 
  -6  18   3       15.63       15.70      4.91 o 
  -5  18   3        7.88       10.46      3.46 o 
  -4  18   3       25.99       27.58      6.19 o 
  -3  18   3        5.02       -1.21      2.23 o 
  -2  18   3        1.33        1.57      2.70 o 
  -1  18   3       36.17       47.06      6.87 o 
   0  18   3       15.85       13.39      4.03 o 
   1  18   3        0.89       -1.12      3.01 o 
   2  18   3        0.39       -3.18      3.18 o 
   3  18   3        0.15        4.61      3.87 o 
   4  18   3        0.10       -4.52      7.23 o 
   5  18   3        0.07       -4.91      4.91 o 
   6  18   3        0.09       -1.06      3.64 o 
   7  18   3        0.15        0.85      4.06 o 
   8  18   3        0.00       -0.19      3.86 o 
  -9  19   3        1.38        9.13      3.78 o 
  -8  19   3        5.16        9.39      4.09 o 
  -7  19   3        0.63        0.11      2.91 o 
  -6  19   3       10.87       12.56     12.14 o 
  -5  19   3        8.18       11.36      3.85 o 
  -4  19   3        0.77        5.18      2.97 o 
  -3  19   3        2.30        2.23      5.75 o 
  -2  19   3        3.00       -1.43      5.38 o 
  -1  19   3        0.65        1.07      2.41 o 
   0  19   3       12.42       11.90      5.42 o 
   1  19   3       12.39       11.90      3.90 o 
   2  19   3        9.97       21.74      6.77 o 
   3  19   3        4.74       -0.03      8.88 o 
   4  19   3        0.10        5.36      4.95 o 
   5  19   3        0.06       -0.44      5.33 o 
   6  19   3        0.03        0.55      4.05 o 
   7  19   3        3.97       -3.86      3.86 o 
  -7  20   3        0.00       -5.64      5.64 o 
  -6  20   3        2.09        3.43      7.97 o 
  -5  20   3        4.77        9.13      5.08 o 
  -4  20   3        1.41       -2.62      2.62 o 
  -3  20   3        0.04        3.92      3.18 o 
  -2  20   3        0.11        1.28      2.89 o 
  -1  20   3        0.05        3.18      2.68 o 
   0  20   3        0.54        2.31      2.34 o 
   1  20   3        0.28        1.97      4.42 o 
   2  20   3        0.01        6.75      4.37 o 
   3  20   3        3.49        3.15      5.28 o 
   4  20   3        1.79       -1.61      3.80 o 
   5  20   3        0.01        0.72      4.81 o 
  -3  21   3        1.67        2.45      4.96 o 
  -2  21   3        3.27        1.97      2.96 o 
  -1  21   3        3.95        6.05      3.22 o 
   0  21   3        0.38       -0.07      2.79 o 
 -19   0   4        0.13        1.47      4.37 o 
 -18   0   4        0.72       -3.18      3.57 o 
 -17   0   4        0.88        1.41      2.98 o 
 -16   0   4        0.35       -1.14      2.31 o 
 -15   0   4       13.36       19.81      4.72 o 
 -14   0   4        0.13       -0.70      2.12 o 
 -13   0   4        2.08        2.67      3.63 o 
 -12   0   4        0.72        0.06      2.53 o 
 -11   0   4        0.17       -1.27      3.46 o 
 -10   0   4        8.24        6.42      2.95 o 
  -9   0   4      228.98      219.55     13.15 o 
  -8   0   4      106.35      101.45      9.73 o 
  -7   0   4        0.20        2.13      1.96 o 
  -6   0   4      978.59      929.27     15.89 o 
  -5   0   4      322.94      321.34     26.69 o 
  -4   0   4     1016.16     1137.01     22.46 o 
  -3   0   4     5372.87     5670.70     83.16 o 
  -2   0   4        5.33       19.12      6.47 o 
  -1   0   4     2060.74     2042.10     46.23 o 
   0   0   4      561.34      594.35     23.99 o 
   1   0   4      933.13     1082.00     31.54 o 
   2   0   4       35.29       23.09      6.98 o 
   3   0   4      526.76      509.69     12.16 o 
   4   0   4       12.02       16.74      3.40 o 
   5   0   4      112.46      129.11      7.81 o 
   6   0   4       13.58       16.96      7.37 o 
   7   0   4       20.43       18.15      6.24 o 
   8   0   4        6.88       11.23      5.84 o 
   9   0   4       80.66       87.30     15.43 o 
  10   0   4       27.99       28.70      9.19 o 
  11   0   4       16.91       22.07      7.66 o 
  12   0   4        0.13       -3.52      3.52 o 
  13   0   4        0.73        5.56      5.05 o 
  14   0   4        2.95       -4.03      4.54 o 
  15   0   4        0.01       -5.62      5.62 o 
  16   0   4        0.01       -2.84      4.99 o 
 -19   1   4        0.00       -0.27      2.86 o 
 -18   1   4        0.01        2.70      2.39 o 
 -17   1   4        1.65        3.23      2.58 o 
 -16   1   4        0.29        1.23      2.14 o 
 -15   1   4        3.37       -2.27      2.52 o 
 -14   1   4        0.04       -0.71      2.02 o 
 -13   1   4        2.99        0.03      1.47 o 
 -12   1   4        0.88       -1.50      1.50 o 
 -11   1   4       53.01       64.72      6.11 o 
 -10   1   4       54.10       50.09      5.31 o 
  -9   1   4       10.35       11.75      2.71 o 
  -8   1   4       12.90       10.90      2.57 o 
  -7   1   4       11.23        6.55      2.05 o 
  -6   1   4        1.25        2.17      0.88 o 
  -5   1   4       17.45       17.97      2.42 o 
  -4   1   4        0.14        0.55      1.40 o 
  -3   1   4     1334.33     1278.59     21.06 o 
  -2   1   4     4891.50     5449.90     88.01 o 
  -1   1   4      299.30      232.67     14.69 o 
   0   1   4     1081.01     1141.03     23.91 o 
   1   1   4       72.88       77.15      5.52 o 
   2   1   4      168.60      182.69      6.36 o 
   3   1   4       15.43       18.97      2.63 o 
   4   1   4       33.74       34.38      2.81 o 
   5   1   4        0.07        1.60      1.64 o 
   6   1   4       34.05       44.72      7.37 o 
   7   1   4       52.52       57.20      8.43 o 
   8   1   4        2.05        6.61      2.88 o 
   9   1   4        8.81        7.78      3.02 o 
  10   1   4        6.27        7.08      3.43 o 
  11   1   4       38.23       37.60      7.58 o 
  12   1   4        2.48        0.83      3.08 o 
  13   1   4        0.02       -2.28      3.49 o 
  14   1   4        0.19       -2.77      3.30 o 
  15   1   4        0.02       -1.06      3.84 o 
  16   1   4        0.00       -0.07      6.67 o 
 -19   2   4        0.69       -3.12      3.12 o 
 -18   2   4        1.16        2.79      2.43 o 
 -17   2   4        0.08       -0.43      3.60 o 
 -16   2   4        0.75       -0.78      1.93 o 
 -15   2   4       10.48       12.40      2.78 o 
 -14   2   4        4.77        5.53      1.77 o 
 -13   2   4        3.56       -0.34      2.23 o 
 -12   2   4       16.26       15.33      3.23 o 
 -11   2   4      128.41      137.38      8.58 o 
 -10   2   4      222.04      233.99     10.09 o 
  -9   2   4        0.49        1.66      1.67 o 
  -8   2   4      332.76      346.42     11.91 o 
  -7   2   4        9.40        6.42      1.59 o 
  -6   2   4      114.64      118.90      5.48 o 
  -5   2   4        0.11       -0.56      1.94 o 
  -4   2   4        3.63        3.81      1.87 o 
  -3   2   4      330.13      338.26     10.96 o 
  -2   2   4      104.04      101.78      6.96 o 
  -1   2   4      996.46     1055.29     23.66 o 
   0   2   4        6.06        4.20      2.79 o 
   1   2   4        2.92        0.93      1.29 o 
   2   2   4      158.44      151.18      6.54 o 
   3   2   4        7.04        3.86      1.66 o 
   4   2   4      138.04      149.34      8.15 o 
   5   2   4       31.86       34.07      4.57 o 
   6   2   4       30.85       24.93      6.18 o 
   7   2   4        0.86        0.08      2.00 o 
   8   2   4       29.91       31.38      6.36 o 
   9   2   4        0.38        5.42      3.18 o 
  10   2   4        4.43        5.12      4.54 o 
  11   2   4       29.17       26.33      6.08 o 
  12   2   4       18.22       14.06      5.00 o 
  13   2   4        3.27        6.82      3.56 o 
  14   2   4        0.02       -2.02      3.38 o 
  15   2   4        0.61       -0.42      3.95 o 
  16   2   4        0.06       -3.67      3.67 o 
 -19   3   4        0.14        5.28      5.39 o 
 -18   3   4        2.55        4.29      3.33 o 
 -17   3   4        0.80        1.20      2.81 o 
 -16   3   4       10.61       11.60      2.50 o 
 -15   3   4        9.67       12.86      4.02 o 
 -14   3   4        2.22        3.42      1.90 o 
 -13   3   4        0.76       -0.21      1.62 o 
 -12   3   4       26.07       26.52      4.05 o 
 -11   3   4       12.53       13.76      3.05 o 
 -10   3   4        6.95       12.95      2.54 o 
  -9   3   4       11.63       10.01      2.51 o 
  -8   3   4        1.22       -1.06      1.41 o 
  -7   3   4       36.80       33.74      3.31 o 
  -6   3   4        2.24        2.09      1.22 o 
  -5   3   4        3.64        3.80      1.77 o 
  -4   3   4        6.72        8.61      2.42 o 
  -3   3   4        6.05        3.85      1.76 o 
  -2   3   4      756.25      808.71     14.97 o 
  -1   3   4     1534.60     1544.46     20.58 o 
   0   3   4        1.09       -0.06      1.25 o 
   1   3   4      253.38      225.19      7.30 o 
   2   3   4       42.67       53.18      4.86 o 
   3   3   4       56.16       69.16      5.33 o 
   4   3   4       12.04        9.65      2.05 o 
   5   3   4       47.70       58.39      5.86 o 
   6   3   4       36.55       41.86      4.99 o 
   7   3   4       12.09        7.82      4.88 o 
   8   3   4        0.03        1.16      1.96 o 
   9   3   4        2.06        3.54      2.67 o 
  10   3   4        3.44       -0.04      3.89 o 
  11   3   4        8.42       21.27      7.32 o 
  12   3   4        0.47       -2.42      2.42 o 
  13   3   4        1.40       -2.78      2.78 o 
  14   3   4        0.47       -2.88      2.88 o 
  15   3   4        0.00       -3.99      3.99 o 
  16   3   4        0.16        2.34      3.96 o 
 -19   4   4        1.41       -4.31      4.31 o 
 -18   4   4        0.15        5.38      3.61 o 
 -17   4   4        1.96        2.40      5.08 o 
 -16   4   4       21.49       13.20      3.22 o 
 -15   4   4       20.19       13.02      3.40 o 
 -14   4   4       16.96       16.11      3.04 o 
 -13   4   4       45.91       37.89      4.49 o 
 -12   4   4       27.45       32.07      4.38 o 
 -11   4   4       48.28       48.55      5.27 o 
 -10   4   4       14.11       12.51      2.52 o 
  -9   4   4      103.31      115.07      7.53 o 
  -8   4   4       38.24       46.50      3.96 o 
  -7   4   4       24.74       29.09      3.19 o 
  -6   4   4        5.09        1.08      1.60 o 
  -5   4   4       42.56       37.87      4.84 o 
  -4   4   4        8.96       11.53      2.39 o 
  -3   4   4       34.58       30.47      3.62 o 
  -2   4   4      677.54      691.51     14.11 o 
  -1   4   4       85.50       83.26      5.81 o 
   0   4   4      196.42      193.59      6.48 o 
   1   4   4        0.34       -1.01      1.35 o 
   2   4   4        0.39        1.80      1.68 o 
   3   4   4        5.58        4.94      1.65 o 
   4   4   4       10.93       15.64      2.36 o 
   5   4   4       42.09       39.58      5.60 o 
   6   4   4        3.77        6.27      2.38 o 
   7   4   4        0.83       -1.43      2.30 o 
   8   4   4       51.08       42.03      7.52 o 
   9   4   4        0.10       -1.26      4.37 o 
  10   4   4        5.88        5.12      3.22 o 
  11   4   4        0.65       10.14      3.85 o 
  12   4   4        1.95        2.26      3.94 o 
  13   4   4        6.51        4.17      3.81 o 
  14   4   4        2.04        3.48      3.69 o 
  15   4   4        0.01       -0.62      3.61 o 
  16   4   4        0.23       -0.73      4.88 o 
 -19   5   4        0.06        2.37      3.95 o 
 -18   5   4        0.71       -1.30      3.83 o 
 -17   5   4        2.69        6.43      5.30 o 
 -16   5   4        0.02        3.37      2.83 o 
 -15   5   4        2.28       -1.88      3.22 o 
 -14   5   4        2.45        0.83      2.28 o 
 -13   5   4        0.89        5.45      2.67 o 
 -12   5   4        7.48       11.30      3.35 o 
 -11   5   4       57.32       65.53      7.69 o 
 -10   5   4       31.73       25.69      4.72 o 
  -9   5   4        9.78        9.50      2.23 o 
  -8   5   4       61.03       55.54      4.89 o 
  -7   5   4       19.02       20.63      2.57 o 
  -6   5   4       18.44       14.04      2.45 o 
  -5   5   4      417.42      453.33     12.01 o 
  -4   5   4        0.46        1.44      1.47 o 
  -3   5   4        8.24        9.94      2.39 o 
  -2   5   4      386.51      371.54     10.70 o 
  -1   5   4       28.77       19.63      2.83 o 
   0   5   4       61.68       64.42      4.78 o 
   1   5   4      180.58      185.09      8.31 o 
   2   5   4       19.89       16.35      3.53 o 
   3   5   4       14.25       16.12      2.57 o 
   4   5   4       29.29       27.74      9.70 o 
   5   5   4       20.14       14.73      2.92 o 
   6   5   4       72.73       75.50      6.90 o 
   7   5   4        3.92        7.96      3.69 o 
   8   5   4       29.29       32.05      6.48 o 
   9   5   4       19.06        9.03      4.15 o 
  10   5   4       51.29       45.54      8.59 o 
  11   5   4       31.53       34.11      7.26 o 
  12   5   4        0.11        0.95      3.17 o 
  13   5   4        0.84       -0.19      3.32 o 
  14   5   4        1.34        0.54      3.35 o 
  15   5   4        0.42        1.42      4.49 o 
  16   5   4        0.31       -0.26      8.48 o 
 -19   6   4        0.04       -1.22      6.89 o 
 -18   6   4        0.52       -0.90      5.25 o 
 -17   6   4        0.44       -1.55      3.74 o 
 -16   6   4        0.28        3.21      1.98 o 
 -15   6   4        0.70        0.38      1.80 o 
 -14   6   4       23.55       29.02      4.17 o 
 -13   6   4        9.45        2.40      2.01 o 
 -12   6   4        1.55        1.23      1.76 o 
 -11   6   4       91.02       99.83     12.26 o 
 -10   6   4        0.03        1.04      1.68 o 
  -9   6   4       47.73       43.09      5.17 o 
  -8   6   4        0.76        0.06      1.46 o 
  -7   6   4       92.38      108.81      6.68 o 
  -6   6   4       37.81       33.48      3.74 o 
  -5   6   4       57.92       45.07      4.77 o 
  -4   6   4       49.55       44.85      4.71 o 
  -3   6   4        0.59        0.32      1.53 o 
  -2   6   4      530.07      540.51     11.17 o 
  -1   6   4      561.98      608.27     12.21 o 
   0   6   4      372.62      337.21      9.38 o 
   1   6   4       35.03       38.81      4.45 o 
   2   6   4      555.82      641.04     13.19 o 
   3   6   4      449.10      423.54     10.81 o 
   4   6   4        9.56       11.48      3.10 o 
   5   6   4       16.96       20.20      3.44 o 
   6   6   4       69.71       67.15      6.14 o 
   7   6   4        4.44       -1.98      1.98 o 
   8   6   4       56.47       58.48      9.03 o 
   9   6   4        6.95       12.19      4.13 o 
  10   6   4       14.55       15.99      5.04 o 
  11   6   4       28.07       18.01      5.80 o 
  12   6   4        2.16        3.26      3.27 o 
  13   6   4        2.70        2.70      3.24 o 
  14   6   4        2.12       -1.67      3.50 o 
  15   6   4        0.05        4.95      4.20 o 
  16   6   4        0.44        1.95      3.98 o 
 -18   7   4        0.05       -2.17      7.80 o 
 -17   7   4        0.00       -2.80      3.23 o 
 -16   7   4       16.64       12.37      2.76 o 
 -15   7   4        0.31        0.72      2.20 o 
 -14   7   4        3.69        6.71      2.45 o 
 -13   7   4        0.03        0.34      2.13 o 
 -12   7   4        6.50        9.74      2.55 o 
 -11   7   4       32.76       30.89      5.69 o 
 -10   7   4      113.20      116.88      8.75 o 
  -9   7   4       25.36       26.56      3.51 o 
  -8   7   4       58.43       56.49      5.20 o 
  -7   7   4       95.34      108.86      6.88 o 
  -6   7   4        9.76       16.39      2.64 o 
  -5   7   4      127.23      140.51      8.23 o 
  -4   7   4        0.57        3.36      3.63 o 
  -3   7   4       17.47       15.99      3.62 o 
  -2   7   4       64.85       65.64      6.85 o 
  -1   7   4      460.48      465.75     14.68 o 
   0   7   4      186.10      194.35     10.31 o 
   1   7   4       78.77       76.62      9.38 o 
   2   7   4        4.94        1.56      1.56 o 
   3   7   4      161.63      172.54      7.26 o 
   4   7   4      253.94      249.59     11.06 o 
   5   7   4       30.75       35.01      4.35 o 
   6   7   4        1.66        3.02      2.52 o 
   7   7   4       66.95       55.74      5.81 o 
   8   7   4       48.80       53.10     11.40 o 
   9   7   4        4.98        5.16      2.30 o 
  10   7   4       11.91       10.10      3.17 o 
  11   7   4        2.83        4.38      2.76 o 
  12   7   4        6.33        2.90      3.02 o 
  13   7   4        2.41        1.38      2.66 o 
  14   7   4        0.07        2.70      2.82 o 
  15   7   4        0.03        0.28      2.93 o 
 -18   8   4        0.68        0.42      3.79 o 
 -17   8   4        0.22        3.72      3.66 o 
 -16   8   4        3.34       11.25      4.57 o 
 -15   8   4        0.87        0.06      2.39 o 
 -14   8   4        0.38        1.39      1.99 o 
 -13   8   4        8.99       11.67      2.77 o 
 -12   8   4        9.19       17.82      3.52 o 
 -11   8   4        0.15        2.74      2.15 o 
 -10   8   4        5.39        2.96      3.15 o 
  -9   8   4        1.95        3.46      1.79 o 
  -8   8   4        1.01       -1.33      1.33 o 
  -7   8   4       44.56       43.73      4.55 o 
  -6   8   4       36.32       27.79      4.12 o 
  -5   8   4       10.66       18.59      4.04 o 
  -4   8   4       62.59       84.83      7.91 o 
  -3   8   4       33.39       28.75      7.28 o 
  -2   8   4       60.80       60.64      6.68 o 
  -1   8   4        0.19        2.13      1.93 o 
   0   8   4      137.20      135.73     12.19 o 
   1   8   4       21.42       24.41      4.10 o 
   2   8   4        4.73        4.72      2.09 o 
   3   8   4        0.15       -1.87      1.87 o 
   4   8   4       36.94       32.68      6.53 o 
   5   8   4       19.36       19.46      3.46 o 
   6   8   4       50.09       62.63      6.10 o 
   7   8   4       54.65       54.76      5.82 o 
   8   8   4       12.73       19.38      3.98 o 
   9   8   4       15.61        8.08      4.50 o 
  10   8   4        4.44        0.09      3.35 o 
  11   8   4        0.02       -1.97      1.97 o 
  12   8   4        0.02        1.85      2.28 o 
  13   8   4        0.24        1.98      2.89 o 
  14   8   4        0.05       -2.69      2.69 o 
  15   8   4        0.03        4.24      2.98 o 
 -18   9   4        0.10        4.34      3.78 o 
 -17   9   4        1.40        0.53      3.75 o 
 -16   9   4        3.17        6.04      3.73 o 
 -15   9   4        7.28        7.64      2.77 o 
 -14   9   4        0.06       -0.48      2.08 o 
 -13   9   4       63.86       84.62      7.87 o 
 -12   9   4       70.79       69.50      7.09 o 
 -11   9   4        1.92        0.52      1.96 o 
 -10   9   4        0.26       -0.35      1.91 o 
  -9   9   4        0.04        4.08      2.09 o 
  -8   9   4        5.67        4.32      2.02 o 
  -7   9   4        5.75        1.31      1.89 o 
  -6   9   4       18.73       19.34      5.03 o 
  -5   9   4        6.74        7.87      2.47 o 
  -4   9   4        4.98        8.36      2.94 o 
  -3   9   4      117.45      114.50      9.20 o 
  -2   9   4        4.58        2.34      2.04 o 
  -1   9   4       16.02       13.42      3.27 o 
   0   9   4       87.45       81.47     10.06 o 
   1   9   4       88.88       86.62      7.76 o 
   2   9   4        6.83        4.60      2.09 o 
   3   9   4       11.87       22.42      6.13 o 
   4   9   4       58.75       71.79      9.72 o 
   5   9   4        6.37        9.26      3.15 o 
   6   9   4       21.00       22.62      4.45 o 
   7   9   4        0.08        0.21      2.20 o 
   8   9   4      237.99      232.04     11.57 o 
   9   9   4       77.09       92.66      9.55 o 
  10   9   4        0.88        1.95      2.53 o 
  11   9   4        7.11        2.59      2.73 o 
  12   9   4        0.45       -2.81      4.66 o 
  13   9   4        1.41        1.38      2.97 o 
  14   9   4        2.72        2.07      6.14 o 
  15   9   4        0.00       -0.17      5.39 o 
 -17  10   4        0.00       -0.45      3.79 o 
 -16  10   4        0.20       -1.38      3.83 o 
 -15  10   4        0.71       -2.64      2.64 o 
 -14  10   4       42.51       45.46     11.32 o 
 -13  10   4        0.84        6.25      2.99 o 
 -12  10   4       51.55       74.22      9.04 o 
 -11  10   4       64.22       63.22      7.83 o 
 -10  10   4        3.04        3.68      2.94 o 
  -9  10   4        4.60        7.78      2.61 o 
  -8  10   4       15.13        8.52      2.72 o 
  -7  10   4       56.07       59.36      6.15 o 
  -6  10   4       40.21       42.87      6.08 o 
  -5  10   4        2.36        2.05      2.97 o 
  -4  10   4        0.43       -1.57      2.00 o 
  -3  10   4       97.43       90.11      8.52 o 
  -2  10   4        7.40        4.00      2.12 o 
  -1  10   4       26.58       20.48      4.28 o 
   0  10   4       11.18       14.23      3.24 o 
   1  10   4       59.55       49.31      6.00 o 
   2  10   4        5.19       12.68      3.04 o 
   3  10   4       12.21        6.01      3.18 o 
   4  10   4        4.45        8.57      3.76 o 
   5  10   4       20.53       16.60      4.88 o 
   6  10   4        2.31        1.57      2.54 o 
   7  10   4        1.76        4.58      2.62 o 
   8  10   4       84.24       74.89      8.30 o 
   9  10   4        0.42        2.71      3.41 o 
  10  10   4        4.01        0.58      2.97 o 
  11  10   4        0.04       -3.03      3.03 o 
  12  10   4        0.05       -1.93      5.73 o 
  13  10   4        0.02       -0.73      3.26 o 
  14  10   4        0.11       -3.44      3.44 o 
 -16  11   4        0.77        4.42      4.63 o 
 -15  11   4        0.28       -1.26      4.28 o 
 -14  11   4        1.49        0.78      2.95 o 
 -13  11   4        4.93        0.19      2.83 o 
 -12  11   4       10.55        5.16      4.38 o 
 -11  11   4        0.16        2.74      2.76 o 
 -10  11   4        5.70        2.64      2.34 o 
  -9  11   4        3.19        2.47      2.03 o 
  -8  11   4       17.78       15.66      3.05 o 
  -7  11   4        0.87       -1.38      2.22 o 
  -6  11   4        3.78        2.87      2.40 o 
  -5  11   4        5.36        7.87      2.76 o 
  -4  11   4       21.39       26.39      4.58 o 
  -3  11   4        2.78        2.31      2.33 o 
  -2  11   4        1.10        6.48      2.40 o 
  -1  11   4       81.32       86.99      8.32 o 
   0  11   4       77.07       92.12      8.58 o 
   1  11   4        0.16        1.70      1.83 o 
   2  11   4       17.36       27.14      4.70 o 
   3  11   4        0.02       -4.42      4.59 o 
   4  11   4       37.05       37.91      7.44 o 
   5  11   4        1.34        4.62      3.05 o 
   6  11   4       12.27       12.32      3.76 o 
   7  11   4       12.69       19.08      4.18 o 
   8  11   4        3.73        3.90      2.72 o 
   9  11   4        3.21        5.57      3.64 o 
  10  11   4        0.03        4.14      7.83 o 
  11  11   4        0.00        3.10      3.43 o 
  12  11   4        2.31        3.87      3.13 o 
  13  11   4        3.46        9.11      4.45 o 
 -16  12   4        0.22        5.93      5.65 o 
 -15  12   4        9.39       14.96      5.86 o 
 -14  12   4        0.41        0.82      2.88 o 
 -13  12   4        1.84       -1.86      2.79 o 
 -12  12   4        2.59        1.50      3.74 o 
 -11  12   4        0.80       -1.38      2.42 o 
 -10  12   4        1.25        3.39      2.37 o 
  -9  12   4       10.23        6.00      2.25 o 
  -8  12   4        6.90        9.01      2.48 o 
  -7  12   4        9.76        1.50      2.76 o 
  -6  12   4        1.97        3.94      2.67 o 
  -5  12   4        6.20        2.40      2.15 o 
  -4  12   4        5.18        3.33      2.11 o 
  -3  12   4       97.70       76.35      8.44 o 
  -2  12   4       15.18       10.17      2.98 o 
  -1  12   4        0.57       -0.49      3.11 o 
   0  12   4        0.52       -2.09      2.09 o 
   1  12   4       57.93       54.50      6.96 o 
   2  12   4       16.24       15.63      3.76 o 
   3  12   4       14.86       10.69      4.04 o 
   4  12   4        4.78        5.41      3.47 o 
   5  12   4       21.33       21.51      5.65 o 
   6  12   4        3.65        2.68      2.64 o 
   7  12   4        1.14        5.01      2.66 o 
   8  12   4       19.41       25.22      4.88 o 
   9  12   4        0.01       -2.63      3.01 o 
  10  12   4        2.07        0.32      4.37 o 
  11  12   4        3.82        0.47      3.55 o 
  12  12   4        0.04       -0.36      8.14 o 
  13  12   4        0.69        6.16      3.70 o 
 -15  13   4        0.01       -1.73      4.74 o 
 -14  13   4       15.11       15.63      4.29 o 
 -13  13   4       26.42       34.09      6.28 o 
 -12  13   4        0.17       -2.65      2.65 o 
 -11  13   4        0.48        0.97      2.67 o 
 -10  13   4        0.44       -2.25      2.25 o 
  -9  13   4        0.18        1.19      2.40 o 
  -8  13   4        1.21       -2.26      2.78 o 
  -7  13   4        7.70       12.34      4.26 o 
  -6  13   4        3.22        7.64      3.88 o 
  -5  13   4        4.75        4.32      2.43 o 
  -4  13   4       49.60       47.33      6.62 o 
  -3  13   4        1.60        3.42      2.28 o 
  -2  13   4      108.70      133.42     11.05 o 
  -1  13   4       17.83       20.25      4.02 o 
   0  13   4       73.85       69.69      7.88 o 
   1  13   4       54.22       49.45      6.49 o 
   2  13   4       20.29       17.85      5.55 o 
   3  13   4        8.41       19.99      5.41 o 
   4  13   4       24.97       33.77      7.75 o 
   5  13   4        1.11       -2.72      7.09 o 
   6  13   4        0.25       -1.40      2.28 o 
   7  13   4        4.27        2.19      2.44 o 
   8  13   4        0.04        3.17      2.84 o 
   9  13   4        3.31       -0.30      3.20 o 
  10  13   4        0.03        4.14      3.73 o 
  11  13   4        1.21       -0.07      3.83 o 
  12  13   4        0.39       -0.34      4.14 o 
 -14  14   4        1.74       -0.02      4.89 o 
 -13  14   4        8.98        7.65      3.51 o 
 -12  14   4        0.72        1.99      2.89 o 
 -11  14   4        4.51        2.61      3.12 o 
 -10  14   4        7.66       13.34      3.74 o 
  -9  14   4        4.79        2.21      2.38 o 
  -8  14   4        0.02        0.16      2.16 o 
  -7  14   4        7.89        6.95      3.01 o 
  -6  14   4       50.42       68.39      8.42 o 
  -5  14   4      132.26      136.84     12.04 o 
  -4  14   4       21.99       23.25      4.62 o 
  -3  14   4        2.36       -1.11      1.95 o 
  -2  14   4        3.12        7.18      3.22 o 
  -1  14   4       39.31       27.41      9.17 o 
   0  14   4      220.60      291.46     15.30 o 
   1  14   4      158.76      194.50     12.93 o 
   2  14   4        1.02        1.93      3.33 o 
   3  14   4       28.87       46.01      9.59 o 
   4  14   4        5.48        4.65      3.31 o 
   5  14   4        5.41        4.37      8.57 o 
   6  14   4        2.08        6.53      3.64 o 
   7  14   4        0.44        0.17      2.57 o 
   8  14   4        2.17       -1.63      2.80 o 
   9  14   4        0.77        2.08      4.85 o 
  10  14   4        2.18        5.43      6.55 o 
  11  14   4        2.40        5.21      6.75 o 
 -13  15   4        0.42       -3.03      3.03 o 
 -12  15   4        1.38        1.97      5.38 o 
 -11  15   4        0.28       -0.10      3.18 o 
 -10  15   4        9.30        8.38      3.38 o 
  -9  15   4        5.73        7.02      3.47 o 
  -8  15   4        0.08       -1.42      2.17 o 
  -7  15   4       45.88       58.21      7.83 o 
  -6  15   4       67.66       77.78      9.24 o 
  -5  15   4       31.50       30.44      5.34 o 
  -4  15   4        4.04        6.49      2.81 o 
  -3  15   4       24.60       19.45      4.30 o 
  -2  15   4        4.52        4.73      2.11 o 
  -1  15   4       19.12       15.62      3.63 o 
   0  15   4       26.18       29.46      5.58 o 
   1  15   4        0.47        0.75      2.06 o 
   2  15   4       30.62       33.53      7.73 o 
   3  15   4       21.89       19.17      6.14 o 
   4  15   4        1.15       -0.05      3.39 o 
   5  15   4        8.80        9.91      4.41 o 
   6  15   4        6.56        2.99      2.83 o 
   7  15   4        5.90        1.19      5.16 o 
   8  15   4        3.42        3.15      2.92 o 
   9  15   4        0.11        2.90      5.44 o 
  10  15   4        0.79       -0.42      3.47 o 
 -12  16   4        0.24        1.72      3.42 o 
 -11  16   4        0.65       -3.97      3.97 o 
 -10  16   4        4.89        5.36      3.52 o 
  -9  16   4        2.84        0.41      3.12 o 
  -8  16   4        2.51       -1.95      2.92 o 
  -7  16   4        4.41        2.57      5.55 o 
  -6  16   4        0.14       -1.75      2.31 o 
  -5  16   4        5.55        9.19      3.19 o 
  -4  16   4        2.26        1.51      2.15 o 
  -3  16   4        2.55        5.70      3.35 o 
  -2  16   4        0.31        2.59      2.54 o 
  -1  16   4        0.00       -0.14      2.60 o 
   0  16   4       21.83       22.08      5.02 o 
   1  16   4        8.29        6.27      4.07 o 
   2  16   4        1.38       -1.24      4.31 o 
   3  16   4        0.55       -1.46      4.34 o 
   4  16   4       18.30       15.53      5.63 o 
   5  16   4        6.94        8.76      3.20 o 
   6  16   4        1.58       -1.23      2.63 o 
   7  16   4        1.87       -4.03      7.07 o 
   8  16   4        1.25        1.77      2.70 o 
   9  16   4        0.62        4.60      4.92 o 
 -11  17   4        3.51        8.90      3.30 o 
 -10  17   4        0.27        9.86      3.56 o 
  -9  17   4        0.70        5.74      3.59 o 
  -8  17   4       22.09       34.73      6.43 o 
  -7  17   4       13.09        7.56      4.78 o 
  -6  17   4        0.01       -2.35      2.35 o 
  -5  17   4        0.65       -2.43      2.43 o 
  -4  17   4        0.13       -1.99      1.99 o 
  -3  17   4        2.22        2.64      2.23 o 
  -2  17   4        0.44        0.34      4.89 o 
  -1  17   4        0.00       -2.37      2.37 o 
   0  17   4        1.38        3.14      2.55 o 
   1  17   4        1.73        3.06      4.07 o 
   2  17   4        3.95        5.41      4.45 o 
   3  17   4        5.82        7.14      5.90 o 
   4  17   4        0.71       -0.88      3.55 o 
   5  17   4        2.52        1.85      3.29 o 
   6  17   4        1.17       -1.31      4.13 o 
   7  17   4        4.66        5.28      3.25 o 
   8  17   4        2.16       -2.42      5.58 o 
  -9  18   4        3.00        2.96      3.46 o 
  -8  18   4        0.39       -3.21      3.21 o 
  -7  18   4        0.29        2.94      2.94 o 
  -6  18   4        2.91       -2.47      4.96 o 
  -5  18   4        0.03        2.26      2.78 o 
  -4  18   4        3.97        4.36      2.80 o 
  -3  18   4        0.13       -2.32      2.32 o 
  -2  18   4        1.21       -2.66      2.66 o 
  -1  18   4        0.43        1.48      2.65 o 
   0  18   4        3.31        7.35      2.88 o 
   1  18   4        0.02        7.38     10.15 o 
   2  18   4        0.00       -3.78      4.29 o 
   3  18   4        0.05       -7.71      7.71 o 
   4  18   4        0.07       -1.58      4.37 o 
   5  18   4        3.73        9.03      3.70 o 
   6  18   4        2.52       -0.48      3.26 o 
  -7  19   4        3.05        0.74      4.24 o 
  -6  19   4        2.54        4.79      6.36 o 
  -5  19   4        0.02        4.56      3.42 o 
  -4  19   4        1.32        7.03      5.55 o 
  -3  19   4        0.19        2.22      2.62 o 
  -2  19   4        0.19        0.07      2.67 o 
  -1  19   4        3.68        3.82      3.14 o 
   0  19   4        0.05       -2.84      4.63 o 
   1  19   4        0.26        4.51      9.02 o 
   2  19   4        1.25        3.58      4.53 o 
   3  19   4        2.34        6.60      8.34 o 
   4  19   4        0.10        2.09      4.44 o 
  -3  20   4        0.64        3.63      2.70 o 
  -2  20   4        1.02        0.82      2.77 o 
  -1  20   4        0.51        3.26      3.03 o 
   0  20   4        1.10        7.21      5.31 o 
 -19   1   5        1.54        2.61      3.46 o 
 -18   1   5        0.00       -2.39      2.69 o 
 -17   1   5        2.78        3.00      3.38 o 
 -16   1   5        0.92       -2.69      3.11 o 
 -15   1   5        3.86        3.61      2.03 o 
 -14   1   5       13.41       14.42      3.27 o 
 -13   1   5        0.40       -0.19      1.74 o 
 -12   1   5       11.41       13.01      2.75 o 
 -11   1   5        2.98        0.39      1.67 o 
 -10   1   5      186.58      201.76     10.48 o 
  -9   1   5       81.47       88.73      7.33 o 
  -8   1   5        7.36       10.11      2.82 o 
  -7   1   5       21.68       20.96      5.42 o 
  -6   1   5       17.73       19.42      4.80 o 
  -5   1   5      149.04      138.51      8.73 o 
  -4   1   5      278.80      272.66     10.70 o 
  -3   1   5       70.61       65.14      6.39 o 
  -2   1   5      177.24      188.26     12.50 o 
  -1   1   5      556.87      596.55     19.63 o 
   0   1   5        3.41        3.84      2.89 o 
   1   1   5       48.22       47.16      4.90 o 
   2   1   5        2.01        3.24      1.47 o 
   3   1   5       31.41       26.99      2.61 o 
   4   1   5       23.90       27.07     12.05 o 
   5   1   5        0.14       -2.25      2.52 o 
   6   1   5        3.80        4.21      7.63 o 
   7   1   5        0.05        0.38      2.32 o 
   8   1   5       15.78       17.72      4.69 o 
   9   1   5        3.34        6.69      3.83 o 
  10   1   5       21.34       24.34      6.36 o 
  11   1   5        9.18       12.97      4.50 o 
  12   1   5        0.12       -3.21      3.21 o 
  13   1   5        0.47        0.05      5.42 o 
  14   1   5        0.69       -2.35      6.10 o 
  15   1   5        0.65        3.48      4.81 o 
 -19   2   5        0.46       -2.24      4.40 o 
 -18   2   5        0.95        2.16      3.15 o 
 -17   2   5        4.07        2.97      2.62 o 
 -16   2   5        4.31        5.45      4.06 o 
 -15   2   5        0.03        1.12      2.24 o 
 -14   2   5        4.80        4.65      2.03 o 
 -13   2   5       48.26       49.68      5.65 o 
 -12   2   5        1.65        1.14      2.24 o 
 -11   2   5       13.34        9.34      2.67 o 
 -10   2   5       12.53       12.57      2.90 o 
  -9   2   5       24.94       28.06      3.95 o 
  -8   2   5       21.14       23.62      4.33 o 
  -7   2   5       48.01       50.11      7.94 o 
  -6   2   5       31.88       31.29      5.97 o 
  -5   2   5       78.24       95.72      7.53 o 
  -4   2   5      306.80      273.85     10.97 o 
  -3   2   5      166.13      207.52     10.05 o 
  -2   2   5       62.30       62.43      6.50 o 
  -1   2   5       17.82       14.24      5.22 o 
   0   2   5      155.28      165.72      8.90 o 
   1   2   5       86.59       91.68      6.04 o 
   2   2   5      321.79      348.29      9.94 o 
   3   2   5       78.77       75.34      5.69 o 
   4   2   5      143.16      164.71      9.36 o 
   5   2   5       92.24       93.99     10.90 o 
   6   2   5        0.05        3.47      4.76 o 
   7   2   5        3.73        4.26      2.55 o 
   8   2   5       18.71       19.47      4.55 o 
   9   2   5       11.71       11.89      4.29 o 
  10   2   5        2.39        3.29      5.84 o 
  11   2   5       19.10       17.41     10.21 o 
  12   2   5        0.01       -3.39      3.39 o 
  13   2   5        1.34        4.00      4.09 o 
  14   2   5        0.70       -3.61      3.61 o 
  15   2   5        0.09       -1.64      4.73 o 
 -18   3   5        0.21       -0.98      2.71 o 
 -17   3   5        1.91        0.02      4.60 o 
 -16   3   5        0.01       -2.36      2.36 o 
 -15   3   5        5.44        9.12      3.07 o 
 -14   3   5        3.90        3.84      2.63 o 
 -13   3   5        7.90       15.10      3.76 o 
 -12   3   5       27.98       29.53      5.22 o 
 -11   3   5       88.71      100.55      8.00 o 
 -10   3   5        0.02       -0.44      1.79 o 
  -9   3   5        3.92        3.07      1.86 o 
  -8   3   5       25.71       25.85      3.77 o 
  -7   3   5       20.28       25.27      6.04 o 
  -6   3   5      104.57      114.47      8.17 o 
  -5   3   5      259.20      288.54     11.48 o 
  -4   3   5       63.40       67.78      6.78 o 
  -3   3   5      145.25      177.02     11.88 o 
  -2   3   5        0.19        0.52      1.44 o 
  -1   3   5        1.50        6.14      1.78 o 
   0   3   5       12.49       11.24      2.41 o 
   1   3   5      272.14      272.48      8.98 o 
   2   3   5       13.11       24.78      6.14 o 
   3   3   5       14.09       19.68      3.72 o 
   4   3   5       35.05       36.95      5.00 o 
   5   3   5       21.91       32.35      6.21 o 
   6   3   5       29.44       27.15      5.94 o 
   7   3   5       15.01       17.60      4.50 o 
   8   3   5       18.25       24.48      5.31 o 
   9   3   5        9.99       18.91      5.49 o 
  10   3   5        8.24        8.46      3.74 o 
  11   3   5        0.00        0.31      4.34 o 
  12   3   5        0.20        3.74      3.53 o 
  13   3   5        1.66       -0.80      3.95 o 
  14   3   5        0.80       -3.74      3.74 o 
  15   3   5        0.23        8.51      5.12 o 
 -18   4   5        0.13       -0.39      3.49 o 
 -17   4   5        2.19        1.29      2.85 o 
 -16   4   5        1.74       -0.27      2.84 o 
 -15   4   5        6.28        2.23      4.26 o 
 -14   4   5        4.74        4.20      3.10 o 
 -13   4   5        1.51        5.67      3.65 o 
 -12   4   5        5.24        4.62      2.69 o 
 -11   4   5       24.15       24.69      4.63 o 
 -10   4   5        0.20       -1.81      1.81 o 
  -9   4   5        0.56        0.85      2.13 o 
  -8   4   5        1.23        1.31      1.52 o 
  -7   4   5        5.39        1.40      2.33 o 
  -6   4   5       15.68       21.17      3.93 o 
  -5   4   5       22.63       22.15      4.65 o 
  -4   4   5      120.73       96.00      6.92 o 
  -3   4   5        5.15        5.32      1.98 o 
  -2   4   5      123.08      116.17      7.38 o 
  -1   4   5        2.17        3.05      1.75 o 
   0   4   5       27.40       28.04      3.22 o 
   1   4   5        0.35       -1.24      1.24 o 
   2   4   5        0.16       -0.02      1.61 o 
   3   4   5       23.64       32.44      5.84 o 
   4   4   5       18.89       19.91      3.87 o 
   5   4   5        0.02       -1.95      1.95 o 
   6   4   5        1.17        1.90      4.57 o 
   7   4   5        3.92       11.05      3.70 o 
   8   4   5       14.38       18.05      4.96 o 
   9   4   5        0.59        5.11      2.78 o 
  10   4   5        4.96        2.35      3.12 o 
  11   4   5        0.12        6.59      3.23 o 
  12   4   5        3.03        4.29      3.58 o 
  13   4   5        0.03       -3.63      3.63 o 
  14   4   5        0.00       -1.42      4.24 o 
 -18   5   5        0.63       -2.46      3.55 o 
 -17   5   5        0.02       -1.79      3.34 o 
 -16   5   5        8.02        2.00      2.87 o 
 -15   5   5        9.67       13.24      3.59 o 
 -14   5   5        7.00        3.68      3.36 o 
 -13   5   5        8.02        4.50      2.76 o 
 -12   5   5        0.67       -0.34      2.04 o 
 -11   5   5        6.44        1.97      2.24 o 
 -10   5   5       67.23       76.43      8.51 o 
  -9   5   5        7.34        2.33      2.57 o 
  -8   5   5       43.79       52.67      8.51 o 
  -7   5   5       41.64       30.76      4.88 o 
  -6   5   5       44.44       48.18      5.09 o 
  -5   5   5        1.00       -1.23      1.23 o 
  -4   5   5      277.36      287.93     10.32 o 
  -3   5   5        2.20       -0.41      1.40 o 
  -2   5   5      122.84      112.71      7.48 o 
  -1   5   5       15.64       22.28      2.91 o 
   0   5   5       11.20       13.36      2.41 o 
   1   5   5        3.84        4.39      1.76 o 
   2   5   5       27.22       28.92      3.70 o 
   3   5   5       24.56       24.97      4.23 o 
   4   5   5       12.09       16.60      3.35 o 
   5   5   5       30.64       20.26      3.85 o 
   6   5   5       41.76       47.20      9.64 o 
   7   5   5       16.32       12.65      6.10 o 
   8   5   5       46.69       46.10      7.92 o 
   9   5   5       21.10       29.29     10.04 o 
  10   5   5        1.96        5.19      3.49 o 
  11   5   5        0.34       -0.76      3.15 o 
  12   5   5        2.80        8.38      4.34 o 
  13   5   5        0.59        2.77      3.86 o 
  14   5   5        0.14        6.10      4.71 o 
 -18   6   5        0.04        1.13     10.52 o 
 -17   6   5        0.86       -1.50      2.74 o 
 -16   6   5        1.94        2.49      2.31 o 
 -15   6   5        2.86        1.16      2.07 o 
 -14   6   5       26.10       20.28      3.59 o 
 -13   6   5        0.41       -0.44      1.81 o 
 -12   6   5       49.00       37.82      4.90 o 
 -11   6   5        1.07       -1.66      1.66 o 
 -10   6   5       16.84       12.05      3.02 o 
  -9   6   5        0.94        5.65      1.98 o 
  -8   6   5       10.59        8.27      2.69 o 
  -7   6   5        6.81        6.19      2.06 o 
  -6   6   5        8.11        8.80      2.17 o 
  -5   6   5        1.17        0.68      1.47 o 
  -4   6   5       41.12       40.17      4.60 o 
  -3   6   5       38.41       33.27      4.40 o 
  -2   6   5       21.80       23.67      4.19 o 
  -1   6   5       46.51       47.29      5.96 o 
   0   6   5        5.79       10.50      2.72 o 
   1   6   5       64.15       69.19      8.64 o 
   2   6   5       22.25       17.59      3.51 o 
   3   6   5        0.18       -1.49      2.74 o 
   4   6   5       35.61       33.95      7.74 o 
   5   6   5       27.27       21.85      3.55 o 
   6   6   5        7.78       11.04      3.15 o 
   7   6   5        3.09        2.91      2.09 o 
   8   6   5        6.41        4.32      2.76 o 
   9   6   5       16.82       15.27      5.12 o 
  10   6   5        6.13        6.22      3.21 o 
  11   6   5        0.25       -2.77      2.77 o 
  12   6   5        0.87       -3.13      3.13 o 
  13   6   5        2.11        8.05      4.08 o 
  14   6   5        0.93       -2.76      3.78 o 
 -17   7   5        1.83        2.82      2.42 o 
 -16   7   5        1.72        4.99      2.38 o 
 -15   7   5        0.00        2.86      2.15 o 
 -14   7   5        0.04       -0.85      2.10 o 
 -13   7   5        5.47        1.73      2.10 o 
 -12   7   5        6.54        1.59      2.27 o 
 -11   7   5        0.67        2.83      2.20 o 
 -10   7   5       15.35       14.84      3.20 o 
  -9   7   5       25.04       23.81      4.00 o 
  -8   7   5       11.04       12.33      2.91 o 
  -7   7   5        1.87        0.42      1.61 o 
  -6   7   5       18.86       22.62      3.60 o 
  -5   7   5       23.55       31.92      4.31 o 
  -4   7   5       15.27       20.93      3.36 o 
  -3   7   5       41.70       56.07      6.58 o 
  -2   7   5        7.03        8.56      2.52 o 
  -1   7   5        0.01       -2.28      2.39 o 
   0   7   5       23.37       12.27      3.25 o 
   1   7   5      280.95      300.22     12.41 o 
   2   7   5       14.53        3.67      3.26 o 
   3   7   5        0.01        0.47      2.29 o 
   4   7   5       11.21       17.63      4.43 o 
   5   7   5        8.54        1.35      2.03 o 
   6   7   5       16.14       14.44      5.42 o 
   7   7   5        0.13        0.99      2.16 o 
   8   7   5       13.84       14.51      3.53 o 
   9   7   5       29.86       44.20      6.37 o 
  10   7   5       18.60       12.20      3.78 o 
  11   7   5        0.86        0.66      2.88 o 
  12   7   5        0.63        4.59      2.80 o 
  13   7   5        0.75        3.27      2.97 o 
  14   7   5        1.12        1.69      4.76 o 
 -17   8   5        0.02        2.46      2.29 o 
 -16   8   5        3.41        2.92      2.47 o 
 -15   8   5        0.07       -0.35      4.03 o 
 -14   8   5       21.96       22.61      3.81 o 
 -13   8   5       13.01       11.31      2.98 o 
 -12   8   5       29.20       20.11      4.05 o 
 -11   8   5        0.87       -2.04      2.04 o 
 -10   8   5        9.15        9.71      2.78 o 
  -9   8   5       19.01       12.57      3.10 o 
  -8   8   5        5.86       -0.72      1.90 o 
  -7   8   5       31.98       29.22      4.19 o 
  -6   8   5       45.90       41.79      5.03 o 
  -5   8   5        0.27        1.40      2.95 o 
  -4   8   5       38.04       45.81      6.04 o 
  -3   8   5       10.74        8.18      3.08 o 
  -2   8   5      130.37      119.98      9.55 o 
  -1   8   5       64.37       93.48      8.61 o 
   0   8   5       18.61       36.30      5.37 o 
   1   8   5        5.52        3.90      2.12 o 
   2   8   5        5.02        7.73      7.29 o 
   3   8   5       39.17       31.21     10.83 o 
   4   8   5      106.16       84.15     10.60 o 
   5   8   5       17.14       17.14      3.96 o 
   6   8   5       10.44       18.12      3.84 o 
   7   8   5        2.87       -0.29      4.59 o 
   8   8   5       28.79       26.48     16.82 o 
   9   8   5        1.60        0.35      3.24 o 
  10   8   5       17.71       18.96      5.96 o 
  11   8   5       10.33        7.22      5.19 o 
  12   8   5        0.01        1.16      4.51 o 
  13   8   5        0.80       -1.75      4.76 o 
 -17   9   5        0.35        0.32      4.00 o 
 -16   9   5        0.41        0.71      2.89 o 
 -15   9   5        2.36        4.21      3.39 o 
 -14   9   5        9.42       16.81      3.66 o 
 -13   9   5        1.43       -1.92      2.15 o 
 -12   9   5        5.93        7.77      2.60 o 
 -11   9   5       11.37       10.18      3.52 o 
 -10   9   5        4.59        4.86      2.80 o 
  -9   9   5        1.28       -0.79      2.22 o 
  -8   9   5       33.56       26.88      4.52 o 
  -7   9   5       15.08       14.83      4.11 o 
  -6   9   5       22.74       22.75      4.37 o 
  -5   9   5       28.70       21.26      4.23 o 
  -4   9   5       94.26       79.76      8.23 o 
  -3   9   5       22.88       18.53      3.94 o 
  -2   9   5       55.33       50.37      6.40 o 
  -1   9   5      202.15      221.09     12.61 o 
   0   9   5       41.78       33.13      5.32 o 
   1   9   5       30.95       27.79      4.75 o 
   2   9   5       27.82       32.75      7.09 o 
   3   9   5       33.03       40.22      7.65 o 
   4   9   5        0.11       -1.11      2.29 o 
   5   9   5        0.80        4.53      2.60 o 
   6   9   5       11.17       10.07      3.26 o 
   7   9   5       36.85       21.07      6.85 o 
   8   9   5        1.90       -2.09      3.09 o 
   9   9   5       14.67       13.20      4.43 o 
  10   9   5        1.32        5.02      3.83 o 
  11   9   5        0.26        0.09      4.57 o 
  12   9   5        0.49        0.54      9.16 o 
  13   9   5        0.50        6.79      6.44 o 
 -16  10   5        0.13       -2.81      2.81 o 
 -15  10   5        3.20        3.25      4.69 o 
 -14  10   5       17.84       28.63      5.22 o 
 -13  10   5       17.35       24.81      4.68 o 
 -12  10   5        0.05       -1.06      2.25 o 
 -11  10   5        2.34        3.39      2.77 o 
 -10  10   5        8.15        3.34      2.69 o 
  -9  10   5        9.81        6.53      2.62 o 
  -8  10   5        0.30       -3.92      4.01 o 
  -7  10   5        5.34        5.09      2.28 o 
  -6  10   5       16.38       18.05      4.02 o 
  -5  10   5        9.97        7.52      2.95 o 
  -4  10   5        4.76        2.57      3.70 o 
  -3  10   5        5.48        4.09      2.50 o 
  -2  10   5      180.77      168.12     11.55 o 
  -1  10   5       80.40       74.88      7.95 o 
   0  10   5        1.24        1.03      2.73 o 
   1  10   5       20.07       25.12      4.97 o 
   2  10   5        5.86        5.56      3.01 o 
   3  10   5        0.14        0.98      2.55 o 
   4  10   5       23.84       37.49      7.20 o 
   5  10   5        0.67        1.90      2.39 o 
   6  10   5       37.23       59.96      7.76 o 
   7  10   5       33.02       26.36      6.80 o 
   8  10   5        5.99        2.82      3.42 o 
   9  10   5       13.56       20.25      6.12 o 
  10  10   5        0.09        4.56      3.88 o 
  11  10   5        0.02       -3.43      3.43 o 
  12  10   5        0.17       -3.83      3.83 o 
 -15  11   5        0.17       -2.95      4.51 o 
 -14  11   5        1.17        5.53      4.00 o 
 -13  11   5        1.56        0.49      3.17 o 
 -12  11   5        8.58       13.01      4.13 o 
 -11  11   5        1.90        6.99      2.83 o 
 -10  11   5        2.41       -0.53      2.30 o 
  -9  11   5        1.84        4.35      5.30 o 
  -8  11   5       14.53       14.85      3.39 o 
  -7  11   5        0.15       -0.49      3.28 o 
  -6  11   5        0.09        0.25      1.94 o 
  -5  11   5       17.61       21.52      4.25 o 
  -4  11   5       39.13       39.39      5.88 o 
  -3  11   5       17.84       14.59      5.78 o 
  -2  11   5       11.81       12.11      3.57 o 
  -1  11   5       23.78       21.63      3.96 o 
   0  11   5       45.55       40.09      6.29 o 
   1  11   5       69.74       72.59     10.52 o 
   2  11   5        0.09        0.02      2.26 o 
   3  11   5        0.52        0.64      2.66 o 
   4  11   5        8.50        7.89      4.17 o 
   5  11   5        0.01       -2.33      2.33 o 
   6  11   5        0.72       -2.14      2.14 o 
   7  11   5        0.04       -3.28      5.02 o 
   8  11   5        3.74       -1.45      6.84 o 
   9  11   5        0.39       -0.35      3.35 o 
  10  11   5        0.12       -0.36      5.73 o 
  11  11   5        0.68       -3.66      3.66 o 
  12  11   5        0.11       -3.47      3.47 o 
 -15  12   5        6.30        1.40      3.91 o 
 -14  12   5       13.18       23.28      5.74 o 
 -13  12   5        5.62        7.74      3.78 o 
 -12  12   5        0.26        0.91      3.20 o 
 -11  12   5       13.37       12.47      3.89 o 
 -10  12   5        0.58        1.06      2.68 o 
  -9  12   5        0.04       -1.87      2.74 o 
  -8  12   5        0.08        2.78      3.56 o 
  -7  12   5       11.07        8.09      3.07 o 
  -6  12   5        0.00       -1.91      1.91 o 
  -5  12   5        0.91        0.87      1.80 o 
  -4  12   5        0.28       -0.69      4.63 o 
  -3  12   5        3.37        2.09      2.10 o 
  -2  12   5        0.36       -2.55      2.77 o 
  -1  12   5       32.65       23.07      4.51 o 
   0  12   5        0.00       -1.74      1.74 o 
   1  12   5        1.05       -2.16      3.35 o 
   2  12   5        9.51       13.83      4.69 o 
   3  12   5        0.07       -2.75      3.15 o 
   4  12   5        4.12        2.29      2.98 o 
   5  12   5        0.04       -1.75      2.26 o 
   6  12   5        0.12        0.90      2.67 o 
   7  12   5        0.89       -1.55      2.37 o 
   8  12   5        6.47        0.81      3.87 o 
   9  12   5        1.39       -0.71      3.60 o 
  10  12   5        0.29        5.21      4.13 o 
  11  12   5        0.15       -0.45      4.31 o 
 -14  13   5        0.29        0.20      3.27 o 
 -13  13   5        3.48        6.20      5.92 o 
 -12  13   5        0.27       -2.77      2.77 o 
 -11  13   5        3.82        6.33      3.09 o 
 -10  13   5        1.11       -2.77      2.77 o 
  -9  13   5        6.59       10.42      4.53 o 
  -8  13   5        0.87       -0.56      2.62 o 
  -7  13   5       29.90       36.29      5.95 o 
  -6  13   5       13.56       14.05      5.02 o 
  -5  13   5        3.87        4.90      2.56 o 
  -4  13   5        1.10        2.61      2.53 o 
  -3  13   5       50.94       59.43      7.75 o 
  -2  13   5       50.89       44.33      6.51 o 
  -1  13   5        0.82        2.72      2.21 o 
   0  13   5        9.25        5.46      2.44 o 
   1  13   5        1.19        6.15      4.05 o 
   2  13   5        6.58        9.91      3.93 o 
   3  13   5        6.77        9.31      6.07 o 
   4  13   5        8.80       17.03      4.99 o 
   5  13   5        6.83        1.85      2.91 o 
   6  13   5        4.58       -0.77      2.72 o 
   7  13   5       14.33       11.45      3.64 o 
   8  13   5        0.06        4.97      3.64 o 
   9  13   5        0.01       -3.38      3.38 o 
  10  13   5        0.89       -2.44      3.41 o 
 -13  14   5        4.20        1.48      5.49 o 
 -12  14   5        0.11        0.18      3.14 o 
 -11  14   5        0.67        1.99      3.15 o 
 -10  14   5        0.09       -1.77      2.77 o 
  -9  14   5        0.91        1.12      4.79 o 
  -8  14   5        0.18       -1.43      2.77 o 
  -7  14   5        6.98       10.33      3.16 o 
  -6  14   5       51.82       46.56      7.03 o 
  -5  14   5        0.08       -2.02      2.02 o 
  -4  14   5       69.88       89.00     12.17 o 
  -3  14   5       79.65       94.41      9.89 o 
  -2  14   5        0.48        0.23      2.66 o 
  -1  14   5       54.31       58.45      7.29 o 
   0  14   5       29.58       38.22      8.24 o 
   1  14   5        0.12        4.16      3.45 o 
   2  14   5        3.16       12.65      4.72 o 
   3  14   5        5.60       10.68      5.25 o 
   4  14   5        1.87        8.32      4.24 o 
   5  14   5       10.73       10.85      4.04 o 
   6  14   5        4.76       -0.21      2.57 o 
   7  14   5        1.50        5.26      3.02 o 
   8  14   5        2.61        4.17      3.98 o 
   9  14   5        0.05        6.09      4.14 o 
 -12  15   5        0.01       -2.89      2.89 o 
 -11  15   5        0.20        0.23      3.27 o 
 -10  15   5        3.31        3.95      3.51 o 
  -9  15   5        0.80       -0.45      2.68 o 
  -8  15   5        4.48        8.53      2.86 o 
  -7  15   5        3.72        4.06      2.65 o 
  -6  15   5        0.31        1.87      2.44 o 
  -5  15   5       37.52       37.87     10.33 o 
  -4  15   5       36.71       48.76      6.98 o 
  -3  15   5        0.18       -0.07      2.42 o 
  -2  15   5       10.46       11.72      3.51 o 
  -1  15   5       11.01       14.77      3.69 o 
   0  15   5      102.11       97.39     13.65 o 
   1  15   5        4.69        7.89      6.75 o 
   2  15   5       11.48        8.37      4.62 o 
   3  15   5        0.84       -1.19      4.79 o 
   4  15   5        0.90       -3.69      3.69 o 
   5  15   5        0.42        3.38      2.76 o 
   6  15   5        0.18       -2.50      3.03 o 
   7  15   5        1.09        2.61      4.37 o 
   8  15   5        0.86       -0.81      9.90 o 
 -10  16   5        1.57       -0.79      3.12 o 
  -9  16   5        0.06       -3.40      7.22 o 
  -8  16   5       11.22        9.21      3.86 o 
  -7  16   5        3.84        6.49      3.07 o 
  -6  16   5        1.98       -2.05      3.86 o 
  -5  16   5        0.78       -2.42      2.42 o 
  -4  16   5        5.98        7.41      3.46 o 
  -3  16   5        2.91        1.11      2.39 o 
  -2  16   5        6.65       12.87      5.20 o 
  -1  16   5       18.50       24.52      4.82 o 
   0  16   5        2.65       -0.25      4.29 o 
   1  16   5       29.77       31.20      8.04 o 
   2  16   5        2.25        5.95      4.43 o 
   3  16   5       13.61        6.72      7.86 o 
   4  16   5        3.42       -1.85      4.99 o 
   5  16   5        1.36        1.56      4.35 o 
   6  16   5        0.37       -2.84      2.84 o 
   7  16   5        1.84       -3.30      3.30 o 
  -9  17   5        2.97        2.44      3.60 o 
  -8  17   5        0.12       -2.38      3.86 o 
  -7  17   5        5.17        7.15      3.15 o 
  -6  17   5       12.37       14.01      5.44 o 
  -5  17   5        3.54        7.80      2.93 o 
  -4  17   5        0.07       -2.23      2.29 o 
  -3  17   5        0.36        2.45      4.00 o 
  -2  17   5        6.14        9.19      3.38 o 
  -1  17   5       19.01       21.90     12.59 o 
   0  17   5       13.83       19.84      7.24 o 
   1  17   5        6.31        1.92      5.30 o 
   2  17   5        2.51       -6.60      6.92 o 
   3  17   5        3.07       -1.25      4.09 o 
   4  17   5        0.00       -1.24      5.62 o 
   5  17   5        0.00       -2.49      3.20 o 
  -6  18   5        1.27       -1.45      2.83 o 
  -5  18   5        1.33        2.33      2.92 o 
  -4  18   5        0.08       -2.51      2.51 o 
  -3  18   5        1.04       -2.40      2.71 o 
  -2  18   5        8.90       11.14      6.00 o 
  -1  18   5       11.26        8.41      6.69 o 
   0  18   5        0.48       -4.80     10.64 o 
   1  18   5        0.52       -3.50      8.17 o 
   2  18   5        0.00       -5.67      6.69 o 
   3  18   5        1.63        1.97      5.50 o 
 -17   0   6        0.01       -5.84      5.84 o 
 -16   0   6        0.46       -4.20      4.20 o 
 -15   0   6        0.59       -0.23      3.86 o 
 -14   0   6        5.91        7.18      5.30 o 
 -13   0   6        0.75        1.53      2.98 o 
 -12   0   6       62.52       86.72     12.73 o 
 -11   0   6       76.04       87.04     28.11 o 
 -10   0   6       21.18       17.73      4.73 o 
  -9   0   6       25.11       25.98      8.68 o 
  -8   0   6       14.38       26.15      8.45 o 
  -7   0   6      142.78      112.26     18.04 o 
  -6   0   6       46.23       52.47     11.80 o 
  -5   0   6      213.00      260.98     23.82 o 
  -4   0   6      862.47      915.18     40.39 o 
  -3   0   6      627.48      647.67     33.24 o 
  -2   0   6      124.57      135.17     16.90 o 
  -1   0   6      153.73      162.17     18.09 o 
   0   0   6        8.75       13.90      5.73 o 
   1   0   6       45.48       56.84      7.17 o 
   2   0   6      193.02      208.29     10.16 o 
   3   0   6       37.30       38.35      9.42 o 
   4   0   6       29.07       30.18      7.77 o 
   5   0   6       23.63       21.33      6.86 o 
   6   0   6       27.90       39.54     11.00 o 
   7   0   6        2.22       -0.06      4.54 o 
   8   0   6       13.03       10.49      4.48 o 
   9   0   6        2.47       14.35      5.05 o 
  10   0   6        8.23       12.59      5.67 o 
  11   0   6        0.59       -4.03      5.45 o 
  12   0   6        2.63        5.62      6.52 o 
  13   0   6        2.28       -3.01      5.45 o 
 -17   1   6        0.09       -3.17      3.17 o 
 -16   1   6        0.32       -2.69      2.69 o 
 -15   1   6        1.44        6.88      2.87 o 
 -14   1   6        0.03        1.28      2.58 o 
 -13   1   6       17.99       14.00      3.56 o 
 -12   1   6       39.65       48.85      5.92 o 
 -11   1   6        8.12        4.37      2.21 o 
 -10   1   6        0.33       -1.35      1.65 o 
  -9   1   6        3.08        4.72      3.44 o 
  -8   1   6        0.50        0.32      2.20 o 
  -7   1   6       28.06       29.53      6.28 o 
  -6   1   6       17.91       14.13      4.64 o 
  -5   1   6       83.79       72.15     10.03 o 
  -4   1   6       79.18       70.20      7.07 o 
  -3   1   6      303.87      333.45     13.14 o 
  -2   1   6      418.20      428.34     18.86 o 
  -1   1   6       22.39       15.58      4.43 o 
   0   1   6      161.20      158.71      9.63 o 
   1   1   6        6.16        3.24      1.79 o 
   2   1   6       31.42       27.42      3.55 o 
   3   1   6        7.20        3.99      6.49 o 
   4   1   6       11.45       12.95      3.87 o 
   5   1   6        0.49        0.14      4.03 o 
   6   1   6       19.40       19.03      4.79 o 
   7   1   6        9.88       16.03      4.27 o 
   8   1   6        3.02        4.86      3.52 o 
   9   1   6        5.16       13.55      4.71 o 
  10   1   6        1.88        3.81      3.90 o 
  11   1   6        0.51        3.75      4.16 o 
  12   1   6        0.01       -0.03      4.05 o 
  13   1   6        0.61        5.11      4.77 o 
 -17   2   6        0.00       -2.72      2.72 o 
 -16   2   6        1.10        3.49      3.40 o 
 -15   2   6        2.63        2.65      5.86 o 
 -14   2   6        3.89        3.61      2.58 o 
 -13   2   6        3.54        1.15      4.58 o 
 -12   2   6        1.46        0.95      2.42 o 
 -11   2   6       14.74       14.89      4.99 o 
 -10   2   6        0.12       -2.01      2.01 o 
  -9   2   6       10.03        0.37      2.64 o 
  -8   2   6       18.62       22.12      5.98 o 
  -7   2   6       19.75       17.02      4.81 o 
  -6   2   6       10.53       12.28      4.16 o 
  -5   2   6       14.00       16.62      4.83 o 
  -4   2   6      105.49       80.84      7.57 o 
  -3   2   6       12.85       14.23      3.21 o 
  -2   2   6      104.77      110.89     10.83 o 
  -1   2   6       52.71       52.28      6.03 o 
   0   2   6        1.06        3.24      1.77 o 
   1   2   6        9.49        9.43      2.27 o 
   2   2   6        1.41        4.15      1.80 o 
   3   2   6        0.03        3.57      2.29 o 
   4   2   6        0.01        4.03      2.45 o 
   5   2   6        9.66        8.44      3.03 o 
   6   2   6        5.56        6.38      3.09 o 
   7   2   6       23.43       24.30      5.65 o 
   8   2   6        2.19        0.44      2.98 o 
   9   2   6        0.20        1.13      2.94 o 
  10   2   6        1.31       -1.80      3.08 o 
  11   2   6        3.79        0.14      6.24 o 
  12   2   6        3.51       14.43      5.34 o 
  13   2   6        0.77       -2.45      4.13 o 
 -17   3   6        0.83       -2.81      2.87 o 
 -16   3   6        3.30        5.63      3.11 o 
 -15   3   6        1.58        4.19      3.41 o 
 -14   3   6        7.79        8.00      3.42 o 
 -13   3   6        0.59        0.16      2.47 o 
 -12   3   6       23.32       27.88      5.54 o 
 -11   3   6       11.06       10.99      3.52 o 
 -10   3   6        6.23       -1.18      3.71 o 
  -9   3   6        6.70        2.54      3.10 o 
  -8   3   6        3.47        3.81      3.05 o 
  -7   3   6        8.87       15.86      4.79 o 
  -6   3   6        9.48        2.74      2.92 o 
  -5   3   6        1.32        4.18      2.90 o 
  -4   3   6        4.37        1.39      4.20 o 
  -3   3   6       33.17       33.87      5.22 o 
  -2   3   6       40.01       31.78      4.49 o 
  -1   3   6        8.85        6.65      2.07 o 
   0   3   6        3.50       -0.65      1.24 o 
   1   3   6        0.13        3.11      1.77 o 
   2   3   6        0.99       -2.38      3.18 o 
   3   3   6        1.13       -1.64      1.64 o 
   4   3   6        7.92        7.50      2.68 o 
   5   3   6        3.10        3.13      2.47 o 
   6   3   6        1.62        3.65      2.98 o 
   7   3   6        0.18        4.70      5.36 o 
   8   3   6        0.49        2.13      3.13 o 
   9   3   6        1.46        1.66      3.11 o 
  10   3   6        0.48       -3.72      3.72 o 
  11   3   6        1.89        3.82      6.92 o 
  12   3   6        0.54       -3.44      3.44 o 
  13   3   6        0.01       -1.91      4.32 o 
 -17   4   6        7.80       10.44      5.04 o 
 -16   4   6        7.78        7.96      3.22 o 
 -15   4   6        0.02       -0.61      2.73 o 
 -14   4   6       13.44       17.97      4.28 o 
 -13   4   6        2.11        2.74      2.74 o 
 -12   4   6        0.80       -2.11      2.11 o 
 -11   4   6        4.68        4.44      4.37 o 
 -10   4   6        2.26       -1.26      2.15 o 
  -9   4   6        6.61        5.21      3.77 o 
  -8   4   6        0.69       -3.19      5.02 o 
  -7   4   6        6.57        4.22      5.11 o 
  -6   4   6       11.91       10.21      5.05 o 
  -5   4   6        2.26        1.40      3.95 o 
  -4   4   6       19.00       11.27      2.75 o 
  -3   4   6        0.00        4.41      1.89 o 
  -2   4   6        1.68        3.48      1.82 o 
  -1   4   6        0.54        1.74      2.13 o 
   0   4   6        1.33        1.32      1.45 o 
   1   4   6       15.32       10.84      2.34 o 
   2   4   6        2.93        5.54      1.98 o 
   3   4   6        5.78        8.83      4.42 o 
   4   4   6        0.28        3.91      2.36 o 
   5   4   6        0.68        2.26      2.40 o 
   6   4   6       11.24       15.08      3.83 o 
   7   4   6       11.05       20.66      4.92 o 
   8   4   6        0.81       -1.52      2.75 o 
   9   4   6        1.84        4.56      3.20 o 
  10   4   6        7.70        5.43      6.52 o 
  11   4   6        5.12        0.87      3.99 o 
  12   4   6        0.10        6.02      4.51 o 
 -17   5   6        2.73        1.54      5.64 o 
 -16   5   6        1.65        3.19      4.11 o 
 -15   5   6        3.77        4.96      4.06 o 
 -14   5   6        1.04        0.75      3.75 o 
 -13   5   6        9.45       15.16      4.03 o 
 -12   5   6       17.04       12.66      4.12 o 
 -11   5   6       12.08        9.93      4.09 o 
 -10   5   6       13.62        9.53      5.67 o 
  -9   5   6        1.13        2.89      2.14 o 
  -8   5   6       23.11       19.79      4.08 o 
  -7   5   6        0.23        0.55      2.40 o 
  -6   5   6        6.47        6.71      2.31 o 
  -5   5   6        5.02        6.08      1.97 o 
  -4   5   6        7.33        4.01      1.79 o 
  -3   5   6       16.46       22.09      4.43 o 
  -2   5   6       12.16       18.37      3.27 o 
  -1   5   6       13.28        6.51      2.28 o 
   0   5   6       91.77       74.80      7.62 o 
   1   5   6       33.55       38.42      5.26 o 
   2   5   6       13.15       11.89      3.60 o 
   3   5   6        5.03       10.06      3.07 o 
   4   5   6       32.30       26.03      6.23 o 
   5   5   6        2.07        0.59      2.19 o 
   6   5   6        0.09        0.32      2.60 o 
   7   5   6        0.66        2.06      2.80 o 
   8   5   6        2.52        5.15      3.27 o 
   9   5   6       15.24       18.43      4.57 o 
  10   5   6        7.08        2.65      3.15 o 
  11   5   6        0.42        2.24      6.04 o 
  12   5   6        0.25        4.32      4.13 o 
 -16   6   6        0.83        1.51      2.63 o 
 -15   6   6        0.03        1.20      2.37 o 
 -14   6   6        1.49        4.79      3.61 o 
 -13   6   6        0.51        0.05      2.44 o 
 -12   6   6        0.12       -0.41      2.76 o 
 -11   6   6        2.73        6.34      2.91 o 
 -10   6   6        4.65        7.19      2.67 o 
  -9   6   6        0.13       -1.85      1.85 o 
  -8   6   6        1.19       -1.90      1.90 o 
  -7   6   6        1.09        0.78      1.96 o 
  -6   6   6       12.70       10.23      2.93 o 
  -5   6   6        0.46        2.77      1.53 o 
  -4   6   6        3.55        1.14      2.08 o 
  -3   6   6      124.14      144.17      9.27 o 
  -2   6   6       12.42        6.85      2.55 o 
  -1   6   6        2.52        0.68      1.76 o 
   0   6   6        0.01       -1.62      2.56 o 
   1   6   6       68.72       66.50     13.10 o 
   2   6   6       73.18       82.96     15.49 o 
   3   6   6       33.43       26.62      6.35 o 
   4   6   6        1.14        3.50      3.49 o 
   5   6   6        1.27        2.51      3.37 o 
   6   6   6        0.58        5.03      3.72 o 
   7   6   6       18.14       12.74      4.95 o 
   8   6   6       28.81       35.39     13.36 o 
   9   6   6        3.08        4.45      4.73 o 
  10   6   6        4.03       -3.03      3.03 o 
  11   6   6        8.14       10.43      4.65 o 
  12   6   6        0.02       -1.37      3.45 o 
 -16   7   6        0.02        0.56      2.33 o 
 -15   7   6        0.80        5.49      2.48 o 
 -14   7   6        5.33        9.52      2.91 o 
 -13   7   6        0.34       -1.92      1.92 o 
 -12   7   6        0.28       -0.03      2.07 o 
 -11   7   6       10.22        5.45      2.41 o 
 -10   7   6       11.68       13.76      5.15 o 
  -9   7   6       12.37        8.36      2.71 o 
  -8   7   6       24.49       20.03      4.19 o 
  -7   7   6        3.22        1.41      2.10 o 
  -6   7   6       31.74       28.79      4.99 o 
  -5   7   6        9.84        7.21      2.40 o 
  -4   7   6        5.11        3.65      2.28 o 
  -3   7   6       41.50       52.72      6.58 o 
  -2   7   6      246.00      252.68     13.23 o 
  -1   7   6      165.31      194.85     12.31 o 
   0   7   6        9.53        8.67      2.44 o 
   1   7   6      164.27      194.56     20.08 o 
   2   7   6        0.02       -2.22      2.22 o 
   3   7   6       40.53       26.58      5.39 o 
   4   7   6        7.65       10.31      3.81 o 
   5   7   6        0.08       -2.02      2.58 o 
   6   7   6        0.20       -3.06      3.06 o 
   7   7   6        0.01       -0.07      3.86 o 
   8   7   6        0.66        3.17      3.42 o 
   9   7   6        1.61       -2.63      3.09 o 
  10   7   6        1.03        3.69      6.13 o 
  11   7   6        1.17       -3.73      3.73 o 
 -16   8   6        0.30        2.05      2.51 o 
 -15   8   6        0.00       -2.16      2.16 o 
 -14   8   6        4.77       14.83      3.54 o 
 -13   8   6        6.07       11.13      3.27 o 
 -12   8   6        2.01        2.43      2.47 o 
 -11   8   6        0.44       -1.17      2.63 o 
 -10   8   6        1.11        4.66      2.28 o 
  -9   8   6        0.39        0.79      2.01 o 
  -8   8   6        4.80        3.06      2.38 o 
  -7   8   6       24.90       26.82      5.01 o 
  -6   8   6        3.14        1.46      1.69 o 
  -5   8   6        5.52        1.11      2.37 o 
  -4   8   6        0.35       -0.12      3.53 o 
  -3   8   6        2.23       -0.10      2.19 o 
  -2   8   6       16.16        9.70      5.21 o 
  -1   8   6       27.85       25.54      4.42 o 
   0   8   6        5.03        5.64      3.98 o 
   1   8   6       10.45        9.79      3.87 o 
   2   8   6        1.46        3.49      3.28 o 
   3   8   6       11.15       14.25      3.70 o 
   4   8   6       10.11       12.82      3.40 o 
   5   8   6        0.66        2.50      2.93 o 
   6   8   6       43.64       51.85      9.44 o 
   7   8   6       22.39       26.43      6.30 o 
   8   8   6        0.00        1.11      4.99 o 
   9   8   6        5.83       -1.35      5.90 o 
  10   8   6        0.11        5.09      4.96 o 
  11   8   6        0.00        7.89      4.16 o 
 -15   9   6        1.92       -0.21      3.02 o 
 -14   9   6        4.22        5.60      2.80 o 
 -13   9   6       10.34        8.29      3.30 o 
 -12   9   6        0.16       -0.54      2.38 o 
 -11   9   6        1.20       -0.15      2.41 o 
 -10   9   6        0.26        2.87      2.16 o 
  -9   9   6        0.00       -0.11      2.26 o 
  -8   9   6        0.25        2.12      2.70 o 
  -7   9   6        0.12        2.15      2.43 o 
  -6   9   6        0.96       -0.07      2.22 o 
  -5   9   6        9.76        3.32      3.38 o 
  -4   9   6       32.16       29.33      5.00 o 
  -3   9   6        7.35        3.96      2.11 o 
  -2   9   6        1.33        6.59      2.94 o 
  -1   9   6       30.78       32.88      5.33 o 
   0   9   6       10.31        9.34      3.82 o 
   1   9   6       26.22       41.19      7.98 o 
   2   9   6        1.57       -0.28      3.01 o 
   3   9   6        2.40        5.29      4.65 o 
   4   9   6        9.29        4.26      3.14 o 
   5   9   6       14.37       10.86      5.28 o 
   6   9   6       11.91        8.71      4.90 o 
   7   9   6        1.89       -1.94      3.39 o 
   8   9   6       10.50       17.14      7.37 o 
   9   9   6        1.67        5.46      3.35 o 
  10   9   6        0.03        4.47      4.01 o 
  11   9   6        0.00        2.92      3.80 o 
 -14  10   6        6.55       14.70      4.11 o 
 -13  10   6        0.94       -3.04      4.43 o 
 -12  10   6       14.23       13.95      3.57 o 
 -11  10   6        5.00       -0.75      3.52 o 
 -10  10   6        0.96        3.20      3.12 o 
  -9  10   6        0.64       -2.12      2.63 o 
  -8  10   6        1.07        4.50      3.32 o 
  -7  10   6        1.30        5.72      3.23 o 
  -6  10   6       13.95       12.11      3.29 o 
  -5  10   6        2.71        5.88      2.67 o 
  -4  10   6        0.01       -0.61      1.97 o 
  -3  10   6        1.88        2.43      2.24 o 
  -2  10   6        0.10       -0.55      3.76 o 
  -1  10   6       31.17       34.17      5.26 o 
   0  10   6        0.21       -2.19      2.19 o 
   1  10   6        0.29        5.18      2.99 o 
   2  10   6        0.39       -0.02      2.80 o 
   3  10   6        0.04        4.16      3.16 o 
   4  10   6        0.12        3.86      4.99 o 
   5  10   6        9.94       15.71      5.05 o 
   6  10   6        0.02        3.86      3.81 o 
   7  10   6       25.86       27.51      7.15 o 
   8  10   6        6.75        7.00      6.35 o 
   9  10   6        1.25        1.81      3.39 o 
  10  10   6        0.36        3.46      3.70 o 
 -14  11   6        0.00       -0.30      2.79 o 
 -13  11   6        2.91        4.95      3.88 o 
 -12  11   6        4.57        6.04      3.53 o 
 -11  11   6        0.72       -2.32      3.55 o 
 -10  11   6        2.24        5.45      3.49 o 
  -9  11   6        0.32        3.24      3.08 o 
  -8  11   6        9.37        9.43      6.61 o 
  -7  11   6       11.84       12.01      4.25 o 
  -6  11   6        2.19        1.63      2.30 o 
  -5  11   6        0.00        2.13      2.22 o 
  -4  11   6        3.66        2.39      2.41 o 
  -3  11   6        0.32       -1.29      2.88 o 
  -2  11   6       13.42       10.81      2.59 o 
  -1  11   6        4.27        5.70      4.83 o 
   0  11   6       38.48       54.74     16.85 o 
   1  11   6        0.15        7.66      5.79 o 
   2  11   6        0.24       -1.87      6.58 o 
   3  11   6        0.02       -2.35      3.12 o 
   4  11   6        1.50        5.69      4.91 o 
   5  11   6        0.57        1.73      2.83 o 
   6  11   6        0.54       -2.16      4.03 o 
   7  11   6        0.33       -1.83      4.05 o 
   8  11   6        0.55        0.15      6.35 o 
   9  11   6        0.10        1.90      8.08 o 
 -13  12   6        2.49        2.21      4.95 o 
 -12  12   6        0.06        2.07      2.81 o 
 -11  12   6        0.00       -3.08      4.08 o 
 -10  12   6        2.66        1.54      3.09 o 
  -9  12   6        6.58        1.99      3.42 o 
  -8  12   6        0.21       -2.50      2.50 o 
  -7  12   6        1.95       -2.16      2.16 o 
  -6  12   6        4.95        6.29      2.84 o 
  -5  12   6        1.33        3.20      2.45 o 
  -4  12   6       15.16        8.13      3.95 o 
  -3  12   6       17.10       18.04      3.84 o 
  -2  12   6        0.19       -0.43      2.06 o 
  -1  12   6       11.17       12.43      4.65 o 
   0  12   6       35.73       25.94      9.22 o 
   1  12   6        1.01       -1.91      2.79 o 
   2  12   6        0.14        1.49      3.16 o 
   3  12   6        0.20        0.65      3.65 o 
   4  12   6        0.29       -0.02      3.32 o 
   5  12   6        0.42        1.57      2.84 o 
   6  12   6        2.08        7.87      4.64 o 
   7  12   6        2.21       -3.49      3.49 o 
   8  12   6        0.01       -2.53      6.92 o 
 -12  13   6        1.61       -0.62      3.12 o 
 -11  13   6        1.87       -3.69      3.69 o 
 -10  13   6        0.07       -3.38      4.68 o 
  -9  13   6        0.78       -1.87      3.94 o 
  -8  13   6        0.33       -3.36      3.60 o 
  -7  13   6       14.91       13.34      3.50 o 
  -6  13   6        7.64        9.95      3.15 o 
  -5  13   6       11.82       12.56      4.74 o 
  -4  13   6       30.26       34.21      5.76 o 
  -3  13   6        6.86        7.64      2.82 o 
  -2  13   6        4.68        6.65      4.88 o 
  -1  13   6       21.84       27.77      7.12 o 
   0  13   6       12.02       13.71      8.99 o 
   1  13   6        1.09        1.15      3.29 o 
   2  13   6        0.64       -3.39      4.45 o 
   3  13   6        0.34       -1.87      3.75 o 
   4  13   6        0.42        1.94      3.96 o 
   5  13   6        1.03       11.64     11.29 o 
   6  13   6        0.06       -4.57      4.57 o 
   7  13   6        0.46        1.92      5.45 o 
 -11  14   6        1.17        0.77      3.05 o 
 -10  14   6        0.35       -3.92      5.16 o 
  -9  14   6        0.04       -0.82      7.18 o 
  -8  14   6        3.14        8.08      3.82 o 
  -7  14   6        0.16        5.08      2.52 o 
  -6  14   6        6.46        2.94      6.78 o 
  -5  14   6        5.82        3.63      3.32 o 
  -4  14   6        0.03       -2.36      4.70 o 
  -3  14   6       10.34       17.90      4.02 o 
  -2  14   6        1.14       -1.99      2.39 o 
  -1  14   6        0.34        8.05      7.43 o 
   0  14   6       11.83       13.50      7.01 o 
   1  14   6        0.68        6.88      6.18 o 
   2  14   6        4.04        7.71      4.80 o 
   3  14   6        5.15        8.30      4.68 o 
   4  14   6        1.37        6.56      5.45 o 
   5  14   6        0.94        0.63      3.46 o 
   6  14   6        0.14       -0.29      5.81 o 
  -9  15   6        0.59        1.64      3.49 o 
  -8  15   6        1.21       -3.03      3.03 o 
  -7  15   6        6.53        5.25      3.23 o 
  -6  15   6        6.62        4.11      5.22 o 
  -5  15   6        2.18        7.28      4.19 o 
  -4  15   6        1.56        6.28      7.96 o 
  -3  15   6        1.06       -2.64      2.64 o 
  -2  15   6       13.39        9.88      7.12 o 
  -1  15   6       33.19       28.36     12.31 o 
   0  15   6       10.47       15.81      6.14 o 
   1  15   6        0.06       -2.53      3.92 o 
   2  15   6        5.85        5.27      5.73 o 
   3  15   6        4.63       -0.19      8.11 o 
   4  15   6        1.46       -2.02      3.69 o 
   5  15   6        0.04       -1.71      3.42 o 
  -7  16   6        3.17       -2.66      2.66 o 
  -6  16   6        0.70        4.66      2.66 o 
  -5  16   6        1.18        0.05      2.82 o 
  -4  16   6        1.64       -0.16      2.62 o 
  -3  16   6        5.15       -3.26      4.12 o 
  -2  16   6        0.97        6.94      5.49 o 
  -1  16   6        0.37        0.15      4.77 o 
   0  16   6        3.07        5.55      5.65 o 
   1  16   6       10.24       15.21      6.61 o 
   2  16   6        3.42       13.80      6.32 o 
   3  16   6        3.55        0.85      4.68 o 
  -3  17   6        0.03        4.84      5.58 o 
  -2  17   6        1.57       -0.74      5.00 o 
  -1  17   6        0.02        3.10      4.83 o 
 -16   1   7        0.11       -1.49      4.59 o 
 -15   1   7        0.20       -4.11      4.11 o 
 -14   1   7        6.27       13.57      6.23 o 
 -13   1   7        3.05        3.26      4.17 o 
 -12   1   7        0.14        4.97      5.87 o 
 -11   1   7        8.27        6.58      4.31 o 
 -10   1   7        9.24       11.31      3.88 o 
  -9   1   7        0.03       -1.16      3.00 o 
  -8   1   7        1.94       -2.56     10.66 o 
  -7   1   7        0.53       -2.52      2.85 o 
  -6   1   7        5.75       10.47      3.92 o 
  -5   1   7      107.47      124.20     13.73 o 
  -4   1   7       78.89       83.57     10.99 o 
  -3   1   7       23.36       17.22      6.75 o 
  -2   1   7       68.42       84.86     14.63 o 
  -1   1   7       41.88       55.77      6.44 o 
   0   1   7       20.07       29.14      4.40 o 
   1   1   7       21.11       16.51      5.73 o 
   2   1   7        0.05       -1.17      2.20 o 
   3   1   7       18.91       17.58      4.03 o 
   4   1   7        5.58       11.29      4.93 o 
   5   1   7        1.53        2.15      2.61 o 
   6   1   7        2.46       10.52      3.30 o 
   7   1   7        3.19        6.29      3.32 o 
   8   1   7        3.40        1.06      3.68 o 
   9   1   7        2.34        7.03      6.89 o 
  10   1   7        0.44        1.05      6.44 o 
 -16   2   7        0.22       -3.03      3.03 o 
 -15   2   7        2.36        0.76      3.38 o 
 -14   2   7        6.97        8.55      3.99 o 
 -13   2   7        4.37        1.19      4.12 o 
 -12   2   7       29.10       35.41      9.53 o 
 -11   2   7        5.03        6.96      8.08 o 
 -10   2   7        0.08        4.04      3.05 o 
  -9   2   7        1.95        5.03      3.28 o 
  -8   2   7        4.59        3.23      3.37 o 
  -7   2   7        3.02        1.22      3.66 o 
  -6   2   7        1.29        2.58      2.71 o 
  -5   2   7        6.04        4.80      3.36 o 
  -4   2   7       10.31        7.77      3.55 o 
  -3   2   7       26.08       19.15      4.06 o 
  -2   2   7        0.95        2.01      1.58 o 
  -1   2   7       13.98       16.51      3.21 o 
   0   2   7       16.42       18.92      2.74 o 
   1   2   7       30.96       28.89      4.42 o 
   2   2   7        6.80        6.37      4.11 o 
   3   2   7        9.98        8.77      3.22 o 
   4   2   7       15.23       19.43      5.11 o 
   5   2   7        5.18        4.68      5.42 o 
   6   2   7        0.04       -3.35      3.35 o 
   7   2   7        0.26        2.43      3.27 o 
   8   2   7        0.00        2.28      3.39 o 
   9   2   7        4.14        9.17      4.51 o 
  10   2   7        4.73        8.84      4.54 o 
 -15   3   7        1.63        5.49      3.34 o 
 -14   3   7        9.64        6.74      4.69 o 
 -13   3   7       18.76       20.24      6.42 o 
 -12   3   7        5.33       -1.34      3.21 o 
 -11   3   7        0.10       -0.19      2.75 o 
 -10   3   7        0.14        5.65      3.56 o 
  -9   3   7        8.04       -3.09      5.70 o 
  -8   3   7        8.01        9.12      4.40 o 
  -7   3   7       15.41       13.78      4.37 o 
  -6   3   7        0.18       12.59      6.81 o 
  -5   3   7       11.83        9.78      2.76 o 
  -4   3   7        0.02       -1.16      1.80 o 
  -3   3   7        3.66       -0.16      1.95 o 
  -2   3   7        8.99        3.32      1.73 o 
  -1   3   7        7.22        7.47      2.22 o 
   0   3   7        0.48       -1.58      1.58 o 
   1   3   7        4.07        0.88      2.04 o 
   3   3   7        0.70        1.30      4.48 o 
   4   3   7        0.00        2.88      2.81 o 
   5   3   7       14.17       18.99      4.00 o 
   6   3   7        3.64        1.18      2.81 o 
   7   3   7        0.01       -0.16      2.98 o 
   8   3   7        0.14       -2.96      3.80 o 
   9   3   7        0.10        3.01      4.03 o 
  10   3   7        1.90        5.50      4.67 o 
 -15   4   7        0.15        0.35      3.39 o 
 -14   4   7        1.72       -2.05      3.26 o 
 -13   4   7        4.25        4.39      4.97 o 
 -12   4   7        2.63        4.43      3.18 o 
 -11   4   7        0.00        0.20      3.05 o 
 -10   4   7        4.71       -0.61      2.64 o 
  -9   4   7       13.79       20.93      5.75 o 
  -8   4   7        3.05       12.20      4.99 o 
  -7   4   7        3.77        6.22      2.28 o 
  -6   4   7       58.78       53.22      6.94 o 
  -5   4   7       47.21       38.86      5.66 o 
  -4   4   7        6.34        7.34      2.80 o 
  -3   4   7        0.30        1.73      3.42 o 
  -2   4   7        1.19       -1.98      1.98 o 
  -1   4   7       42.22       48.82      5.48 o 
   0   4   7       37.53       33.45      6.11 o 
   1   4   7        0.81        0.98      2.13 o 
   2   4   7        0.00        1.87      3.46 o 
   3   4   7        0.01       -4.34      4.34 o 
   4   4   7        0.51        6.75      5.33 o 
   5   4   7        1.17        6.52      4.59 o 
   6   4   7        0.01        1.87      3.80 o 
   7   4   7        5.76        3.29      6.30 o 
   8   4   7        4.98       12.54      9.19 o 
   9   4   7        0.04        0.11      6.64 o 
  10   4   7        0.55        7.43      6.52 o 
 -15   5   7        3.03        3.43      3.22 o 
 -14   5   7        0.10        2.12      2.11 o 
 -13   5   7        1.29       -0.05      2.15 o 
 -12   5   7        0.27       -1.46      2.16 o 
 -11   5   7        1.46        0.37      2.02 o 
 -10   5   7        1.13       -0.05      2.33 o 
  -9   5   7        0.59       -1.93      1.93 o 
  -8   5   7        1.21       -1.69      2.17 o 
  -7   5   7       13.80        9.47      3.87 o 
  -6   5   7        5.83        5.58      2.63 o 
  -5   5   7        0.48       -0.46      2.96 o 
  -4   5   7        0.96        1.66      3.21 o 
  -3   5   7        1.88       -1.15      1.46 o 
  -2   5   7       26.46       39.83      4.67 o 
  -1   5   7        3.52        6.87      2.13 o 
   0   5   7        2.77        3.55      2.38 o 
   1   5   7        5.10        6.67      2.95 o 
   2   5   7        0.64        9.13      5.28 o 
   3   5   7        1.64       -0.92      4.42 o 
   4   5   7        1.10        6.58      7.57 o 
   5   5   7        6.97        2.17      2.88 o 
   6   5   7        2.18        3.26      3.61 o 
   7   5   7        2.67        5.05      5.96 o 
   8   5   7        8.96       10.89      6.24 o 
   9   5   7        1.98       -3.46      6.30 o 
  10   5   7        0.00       -3.80      6.01 o 
 -14   6   7        0.53        2.29      2.29 o 
 -13   6   7        2.24        2.33      2.50 o 
 -12   6   7        0.30       -1.26      2.07 o 
 -11   6   7        2.52        0.32      2.44 o 
 -10   6   7        1.94        4.01      2.44 o 
  -9   6   7        0.00        3.66      2.72 o 
  -8   6   7        3.89        5.91      2.62 o 
  -7   6   7        3.13       -1.28      1.93 o 
  -6   6   7        5.40        6.00      2.82 o 
  -5   6   7        0.45       -2.32      4.21 o 
  -4   6   7        3.52        2.74      3.30 o 
  -3   6   7        1.66       -1.58      1.58 o 
  -2   6   7        3.46        3.66      2.10 o 
  -1   6   7       10.17        7.09      2.29 o 
   0   6   7        0.35        2.28      2.45 o 
   1   6   7        0.00        0.45      2.58 o 
   2   6   7        3.26       -2.26      2.26 o 
   3   6   7        0.07       -3.12      3.12 o 
   4   6   7        7.43        9.41      6.27 o 
   5   6   7        7.30        9.65      4.51 o 
   6   6   7        1.24        7.93      4.11 o 
   7   6   7        0.01       -2.43      3.53 o 
   8   6   7        0.02        5.47      4.68 o 
   9   6   7        0.27       -1.09      4.55 o 
 -14   7   7        0.55       -0.56      2.27 o 
 -13   7   7        0.40       -1.19      2.43 o 
 -12   7   7        2.03       -2.87      2.87 o 
 -11   7   7       11.77       16.49      3.66 o 
 -10   7   7        3.27        8.00      3.92 o 
  -9   7   7        2.50        4.46      2.81 o 
  -8   7   7        2.10        3.87      2.54 o 
  -7   7   7        0.06        0.72      2.02 o 
  -6   7   7        7.33       12.54      3.38 o 
  -5   7   7       12.05        6.17      2.57 o 
  -4   7   7        0.06       -2.37      2.67 o 
  -3   7   7       12.90        6.77      2.56 o 
  -2   7   7        4.64        8.55      3.29 o 
  -1   7   7       35.05       57.20      8.64 o 
   0   7   7       48.55       39.26      7.19 o 
   1   7   7       12.81       20.99      4.91 o 
   2   7   7        0.03        1.85      2.78 o 
   3   7   7        0.12       -4.42      4.42 o 
   4   7   7        2.10        5.21      3.40 o 
   5   7   7        2.30        0.52      3.50 o 
   6   7   7        3.52        4.64      4.22 o 
   7   7   7        1.78        6.35      4.25 o 
   8   7   7        1.73        1.44      4.29 o 
   9   7   7        9.95       14.43      7.42 o 
 -14   8   7        0.00        3.63      3.86 o 
 -13   8   7        5.43        7.07      2.97 o 
 -12   8   7        0.04        0.19      2.55 o 
 -11   8   7        2.79        2.38      2.64 o 
 -10   8   7        4.36        6.80      2.80 o 
  -9   8   7        0.61        1.25      2.57 o 
  -8   8   7        0.52        0.07      3.32 o 
  -7   8   7        8.37        4.63      4.27 o 
  -6   8   7        1.86        2.04      3.15 o 
  -5   8   7        0.31        4.25      2.90 o 
  -4   8   7        0.39       -1.52      2.50 o 
  -3   8   7        1.21       -0.13      2.55 o 
  -2   8   7        4.19        2.11      2.34 o 
  -1   8   7        0.08       -0.26      2.84 o 
   0   8   7       51.26       65.40     10.22 o 
   1   8   7        0.00       -2.73      2.73 o 
   2   8   7        3.26       -1.16      3.49 o 
   3   8   7        0.14       -1.13      4.08 o 
   4   8   7        7.41       16.78      5.67 o 
   5   8   7       20.33       23.24      6.93 o 
   6   8   7        0.27       -1.74      7.09 o 
   7   8   7       13.43       16.74      7.63 o 
   8   8   7       17.51       22.90      8.71 o 
 -13   9   7        0.11       -1.01      2.47 o 
 -12   9   7        0.00        3.96      4.81 o 
 -11   9   7        0.64       -1.18      2.34 o 
 -10   9   7        0.06       -1.69      2.29 o 
  -9   9   7       14.33       18.46      4.97 o 
  -8   9   7       11.79       11.47      4.58 o 
  -7   9   7        0.02       -2.36      2.75 o 
  -6   9   7        8.09        9.96      3.95 o 
  -5   9   7       21.92       26.47      5.86 o 
  -4   9   7        0.11        5.31      2.80 o 
  -3   9   7       46.13       50.17     14.53 o 
  -2   9   7       38.96       47.44      6.51 o 
  -1   9   7        0.01       -2.70      2.70 o 
   0   9   7       23.88       31.94      6.75 o 
   1   9   7        2.34        0.17      2.93 o 
   2   9   7        1.85       -2.74      2.74 o 
   3   9   7        2.98        9.30      7.15 o 
   4   9   7        2.32        3.38      4.03 o 
   5   9   7        2.38        3.09      4.88 o 
   6   9   7        0.29        0.29     10.64 o 
   7   9   7        2.25       -1.03      4.75 o 
   8   9   7        0.19       -0.12      6.44 o 
 -12  10   7        0.03       -2.63      3.10 o 
 -11  10   7        3.64       12.25      3.74 o 
 -10  10   7        0.62       -0.98      3.26 o 
  -9  10   7        1.57       -2.27      3.80 o 
  -8  10   7        2.84        9.01      5.03 o 
  -7  10   7        1.37       -0.81      3.14 o 
  -6  10   7        0.29        1.74      3.12 o 
  -5  10   7        2.51        4.10      3.90 o 
  -4  10   7        3.69        0.73      4.89 o 
  -3  10   7        0.18        3.65      2.68 o 
  -2  10   7        7.30        9.28      4.66 o 
  -1  10   7       24.18       28.90      6.92 o 
   0  10   7       17.09       19.84      5.99 o 
   1  10   7        0.13       -2.63      2.63 o 
   2  10   7        3.79       -1.66      4.11 o 
   3  10   7        0.12        3.88      3.35 o 
   4  10   7        2.26        6.60      4.90 o 
   5  10   7        0.79        2.12      4.39 o 
   6  10   7        5.11       -0.16      4.42 o 
   7  10   7        0.31       -3.51      4.16 o 
 -11  11   7        1.16       -3.10      3.10 o 
 -10  11   7        0.17       -3.32      3.32 o 
  -9  11   7        0.02       -2.72      2.72 o 
  -8  11   7        0.91       10.62      7.37 o 
  -7  11   7        2.70        5.92      3.84 o 
  -6  11   7        0.07        0.29      3.40 o 
  -5  11   7       13.42       17.22      4.69 o 
  -4  11   7       21.93       26.29      4.59 o 
  -3  11   7       47.53       66.30      8.19 o 
  -2  11   7        8.82        6.87     10.72 o 
  -1  11   7        0.43       -6.15      6.15 o 
   0  11   7        0.05       -0.96      2.97 o 
   1  11   7        1.06        1.34      9.10 o 
   2  11   7        0.76       -2.62      7.37 o 
   3  11   7        0.01        5.33      3.72 o 
   4  11   7        0.10        9.54      4.78 o 
   5  11   7        1.38        7.53      4.17 o 
   6  11   7        0.41       -3.58      3.95 o 
 -10  12   7        3.55       -0.25      5.53 o 
  -9  12   7        4.33        5.39      8.22 o 
  -8  12   7        4.66        4.13      5.19 o 
  -7  12   7        0.14        1.54      3.28 o 
  -6  12   7        5.95       10.54      6.58 o 
  -5  12   7        8.03        7.27      6.01 o 
  -4  12   7       22.74       22.89      4.75 o 
  -3  12   7        5.17        8.58      2.60 o 
  -2  12   7        0.62        1.39      3.75 o 
  -1  12   7        0.06       -0.75      3.84 o 
   0  12   7        0.40        6.24      3.53 o 
   1  12   7        0.17        2.96      3.85 o 
   2  12   7        0.05       -0.91      3.95 o 
   3  12   7        0.14        0.10      9.10 o 
   4  12   7        0.09        1.16      4.34 o 
   5  12   7        0.09        6.63      4.71 o 
  -8  13   7        1.24       -2.39      3.07 o 
  -7  13   7        0.59       -0.66      3.69 o 
  -6  13   7        1.63        1.39      3.35 o 
  -5  13   7        5.56        9.43      2.99 o 
  -4  13   7        1.63       -3.20      3.20 o 
  -3  13   7        2.19       -0.92      4.28 o 
  -2  13   7        4.42        0.03      4.12 o 
  -1  13   7        0.95        2.78      4.21 o 
   0  13   7        0.06       -1.08      3.90 o 
   1  13   7        0.22        4.04      4.13 o 
   2  13   7        0.14       -2.15      4.27 o 
   3  13   7        3.12        6.00      4.26 o 
  -6  14   7       10.23       18.29      6.24 o 
  -5  14   7        0.91        1.28      3.21 o 
  -4  14   7       10.83       15.27      3.42 o 
  -3  14   7        6.01        7.32      4.73 o 
  -2  14   7        6.05       11.62      5.71 o 
  -1  14   7        3.94        7.32      4.72 o 
   0  14   7        0.03       -1.99      4.53 o 
   1  14   7        0.33       -4.27      4.27 o 
 -13   0   8       19.08       15.43      8.91 o 
 -12   0   8        6.39        8.17      5.50 o 
 -11   0   8        3.66       12.37      7.03 o 
 -10   0   8        2.43        2.89      5.45 o 
  -9   0   8        0.03       -4.08      4.08 o 
  -8   0   8        0.13        7.15      4.88 o 
  -7   0   8        0.43       -2.78      4.31 o 
  -6   0   8        3.09        2.50      4.93 o 
  -5   0   8       26.46       30.80      9.42 o 
  -4   0   8      133.11      127.29     20.31 o 
  -3   0   8        6.15       -4.88      4.88 o 
   0   0   8        0.15       -1.59      4.20 o 
   1   0   8        1.24        4.82      3.97 o 
   2   0   8        1.36       -1.19      3.63 o 
   3   0   8        0.44        2.78      3.97 o 
   4   0   8        2.27        4.71      4.99 o 
   5   0   8       13.32       13.22      6.58 o 
   6   0   8        3.73        3.91      4.88 o 
   7   0   8        0.04        1.76      4.93 o 
 -13   1   8        0.00       11.23      4.93 o 
 -12   1   8        0.46       -4.54      5.81 o 
 -11   1   8        0.17       -3.39      3.39 o 
 -10   1   8        0.00       -1.50      8.14 o 
  -9   1   8        0.02        7.88      3.86 o 
  -8   1   8        6.65        7.97      6.35 o 
  -7   1   8        1.45        2.51      2.98 o 
  -6   1   8       39.20       28.41      8.20 o 
  -5   1   8       66.91       58.59     15.91 o 
  -4   1   8        1.82        1.81      3.46 o 
  -3   1   8       71.51       66.22      7.68 o 
  -2   1   8        7.64        5.56      2.53 o 
  -1   1   8        3.14        4.06      2.45 o 
   1   1   8       15.32       16.28      4.82 o 
   2   1   8        2.50        7.20      4.03 o 
   3   1   8        5.13        6.76      4.74 o 
   4   1   8        3.91       12.66      3.53 o 
   5   1   8        0.91        1.62      3.02 o 
   6   1   8        3.76       -2.10      3.92 o 
   7   1   8        0.70       -1.55      3.93 o 
 -13   2   8        5.99        6.46      8.65 o 
 -12   2   8        0.01       -2.66      5.76 o 
 -11   2   8        0.58       13.42      4.38 o 
 -10   2   8        0.26        0.49      3.59 o 
  -9   2   8        0.07       -4.62      4.91 o 
  -8   2   8        0.95        2.48      3.77 o 
  -7   2   8        1.14        3.44      3.80 o 
  -6   2   8        0.02        1.22      2.85 o 
  -5   2   8        1.01        2.04      9.47 o 
  -4   2   8        4.28        2.03      2.32 o 
  -3   2   8        0.14       -2.31      3.04 o 
  -2   2   8       27.64       24.56      4.64 o 
  -1   2   8       13.12       13.81      3.44 o 
   0   2   8        1.72       -0.91      3.46 o 
   1   2   8       10.88       11.23      6.30 o 
   2   2   8        0.10        4.03      4.31 o 
   3   2   8        0.32       -3.63      4.82 o 
   4   2   8        0.09       -3.57      4.59 o 
   5   2   8        0.00       -4.20      4.82 o 
   6   2   8        0.03       -0.28      5.79 o 
   7   2   8        0.07       -2.67      6.52 o 
 -13   3   8        1.03        1.16     13.13 o 
 -12   3   8        1.57        7.93      5.45 o 
 -11   3   8        0.22       10.10      4.11 o 
 -10   3   8        2.09        9.63      4.02 o 
  -9   3   8        2.71       20.99      5.33 o 
  -8   3   8        4.55       16.45      6.75 o 
  -7   3   8        9.14        9.14      3.20 o 
  -6   3   8        3.01        4.20      2.63 o 
  -5   3   8        2.11        3.28      2.52 o 
  -4   3   8        7.43        5.02      3.04 o 
  -3   3   8        0.52        1.32      2.39 o 
  -2   3   8        2.04        2.25      4.07 o 
  -1   3   8        0.08       -2.28      2.28 o 
   0   3   8        0.20        1.19      3.80 o 
   1   3   8        0.00       -1.87      3.91 o 
   2   3   8        0.96       -2.00      3.86 o 
   3   3   8        0.32       -1.93      4.37 o 
   4   3   8        0.04       -4.03      4.48 o 
   5   3   8        0.03        9.42      5.16 o 
   6   3   8        0.33       -5.50      5.50 o 
   7   3   8        0.40        5.39      6.47 o 
 -12   4   8        1.85        5.50      4.48 o 
 -11   4   8        0.67       -1.31      2.79 o 
 -10   4   8        0.74        1.74      2.70 o 
  -9   4   8        1.18       -2.18      2.59 o 
  -8   4   8        0.53        1.92      2.52 o 
  -7   4   8        1.85       -0.04      2.42 o 
  -6   4   8        8.91       14.09      3.95 o 
  -5   4   8        5.05        0.10      5.95 o 
  -4   4   8        0.33       -0.61      2.04 o 
  -3   4   8        0.20       -3.17      3.17 o 
  -2   4   8        2.04       -0.57      2.73 o 
  -1   4   8        7.10       11.64      2.93 o 
   0   4   8        1.38        0.74      3.46 o 
   1   4   8        0.05        1.47      3.69 o 
   2   4   8        0.51        3.59      3.08 o 
   3   4   8        0.39        1.58      3.67 o 
   4   4   8        0.59        1.62      3.48 o 
   5   4   8        0.24       -2.63      3.90 o 
   6   4   8        0.07       -1.52      3.97 o 
 -12   5   8        0.68        2.05      2.28 o 
 -11   5   8        0.77        1.00      2.88 o 
 -10   5   8        1.30        1.40      5.05 o 
  -9   5   8        3.86       -2.82      3.69 o 
  -8   5   8        1.34        3.81      2.76 o 
  -7   5   8        0.57        8.81      3.08 o 
  -6   5   8        0.28       -0.40      2.40 o 
  -5   5   8        0.15        0.11      2.15 o 
  -4   5   8        0.00       -0.47      2.51 o 
  -3   5   8        0.07        0.57      2.21 o 
  -2   5   8        7.92       11.51      4.99 o 
  -1   5   8       13.37       12.70      6.15 o 
   0   5   8        2.56        1.53      4.08 o 
   1   5   8        3.07        4.37      4.25 o 
   2   5   8        0.00       -2.43      4.76 o 
   3   5   8        1.91        5.97      3.72 o 
   4   5   8        0.03       -2.60      3.52 o 
   5   5   8        0.80       -3.86      4.71 o 
   6   5   8        0.00       -5.59     10.86 o 
 -11   6   8        2.33        1.11      4.03 o 
 -10   6   8        0.21        4.02      2.98 o 
  -9   6   8        5.56        9.06      3.64 o 
  -8   6   8        0.10       -1.45      2.68 o 
  -7   6   8        7.46        8.32      3.41 o 
  -6   6   8        0.82       -3.00      3.00 o 
  -5   6   8        0.06       -2.09      2.09 o 
  -4   6   8        0.00       -2.24      2.24 o 
  -3   6   8       13.12       21.45      4.10 o 
  -2   6   8        7.88        3.74      5.56 o 
  -1   6   8        7.98        7.96      3.53 o 
   0   6   8        7.07        4.30      2.80 o 
   1   6   8        3.05        7.77      5.62 o 
   2   6   8        2.73        2.38      5.05 o 
   3   6   8        0.47        2.55      3.49 o 
   4   6   8        0.42        2.59      4.25 o 
   5   6   8        0.44       -2.02      4.01 o 
 -11   7   8        0.17        2.48      3.26 o 
 -10   7   8        0.32        1.95      3.15 o 
  -9   7   8        2.92        5.05      3.62 o 
  -8   7   8        1.78        1.83      3.61 o 
  -7   7   8        0.32       -2.09      3.63 o 
  -6   7   8        0.45       -4.17      4.17 o 
  -5   7   8        2.76        9.53      3.57 o 
  -4   7   8       16.79       21.94      5.91 o 
  -3   7   8       14.35       18.72      8.00 o 
  -2   7   8       10.16       10.78      6.30 o 
  -1   7   8       10.18        8.82      3.57 o 
   0   7   8       54.81       64.16     18.63 o 
   1   7   8        5.84        3.29      6.24 o 
   2   7   8        0.65        2.10      4.88 o 
   3   7   8        0.00       -3.56      3.56 o 
   4   7   8        0.71       -0.21      4.18 o 
   5   7   8        0.16        1.01      4.10 o 
 -10   8   8        0.68       -2.76      2.76 o 
  -9   8   8        0.72       -2.77      2.83 o 
  -8   8   8        0.34        2.52      3.33 o 
  -7   8   8        0.97        3.22      3.52 o 
  -6   8   8        0.50        0.91      3.27 o 
  -5   8   8        4.45        8.80      5.53 o 
  -4   8   8        2.37        8.72      4.12 o 
  -3   8   8       17.31        8.57      6.64 o 
  -2   8   8       23.06       30.58      6.46 o 
  -1   8   8        2.41        7.68      3.23 o 
   0   8   8        0.00        3.26      3.37 o 
   1   8   8        0.32       -4.37      4.37 o 
   2   8   8        0.01       -4.65      4.65 o 
   3   8   8        4.39        3.58      5.27 o 
   4   8   8        2.06       17.18      5.76 o 
  -9   9   8        1.81        3.36      3.90 o 
  -8   9   8        0.84       -2.60      3.46 o 
  -7   9   8        0.03       -1.33      3.38 o 
  -6   9   8        0.13        1.53      3.10 o 
  -5   9   8        2.01        0.17      4.02 o 
  -4   9   8        0.01        1.38      3.28 o 
  -3   9   8        0.18        0.00      5.28 o 
  -2   9   8        0.67        4.99      3.54 o 
  -1   9   8        0.13        2.07      3.03 o 
   0   9   8        1.48       -0.20      3.54 o 
   1   9   8        2.11        0.71      3.52 o 
   2   9   8        5.35        1.30      5.84 o 
   3   9   8        3.53       -0.77      5.25 o 
  -8  10   8        0.25       16.66      4.99 o 
  -7  10   8        2.33       -0.64      3.50 o 
  -6  10   8        5.12        8.95      4.78 o 
  -5  10   8        3.36        6.76      4.31 o 
  -4  10   8        2.46       -1.19      7.66 o 
  -3  10   8        1.67        9.59      7.09 o 
  -2  10   8        1.40        2.50      4.17 o 
  -1  10   8        0.12       -0.30      8.93 o 
   0  10   8        0.82       -1.21      3.40 o 
   1  10   8        0.32       -3.50      3.50 o 
   2  10   8        1.00        4.42      6.07 o 
  -5  11   8        0.09        1.07      4.09 o 
  -4  11   8        0.07       -4.88      6.64 o 
  -3  11   8        0.08       -1.99      6.58 o 
  -2  11   8        5.82       -1.97      3.80 o 
  -1  11   8        5.08       -4.37      4.37 o 
  -8   1   9        0.39        0.90      7.63 o 
  -7   1   9        1.01        4.90      4.82 o 
  -6   1   9        5.42       19.23      5.90 o 
  -5   1   9        8.66       15.59      3.83 o 
  -4   1   9        0.01       -2.48      2.48 o 
  -3   1   9        6.74       15.36      4.41 o 
  -8   2   9        1.27       -3.40      4.88 o 
  -7   2   9        0.31        5.82      3.54 o 
  -6   2   9        5.10        6.83      2.87 o 
  -5   2   9        0.36        1.78      3.03 o 
  -4   2   9        3.35        7.70      3.32 o 
  -3   2   9        4.50       12.78      4.17 o 
   0   2   9        0.00       -5.16      5.16 o 
   1   2   9        0.17        7.15      6.07 o 
  -8   3   9        0.03        0.28      4.65 o 
  -7   3   9        6.15        9.62      3.60 o 
  -6   3   9        7.56       10.99      3.53 o 
  -5   3   9        3.43        2.48      3.31 o 
  -4   3   9        0.27       -3.32      3.46 o 
  -3   3   9        7.77        0.71      3.57 o 
   0   3   9        0.73       -1.19      5.73 o 
   1   3   9        0.40       -0.96      5.45 o 
  -7   4   9        1.45        1.47      3.16 o 
  -6   4   9        2.84        3.30      3.41 o 
  -5   4   9        0.91        3.94      3.08 o 
  -4   4   9        0.52       -0.53      3.34 o 
  -3   4   9        2.61       -0.94      6.04 o 
  -6   5   9        0.03       -1.85      5.51 o 
  -5   5   9        2.57        3.60      2.67 o 
  -4   5   9        0.02       -3.51      3.51 o 
  -3   5   9        1.25        4.31      5.62 o 
  -2   5   9        0.09       -3.18      4.99 o 
                                                 
